# Supplementary material for: Electrical Coupling within Thalamocortical Networks Cumulatively Reduces Cortical Correlation to Sensory Inputs
Source: eNeuro. 2026 Jun 12;13(6):ENEURO.0029-26.2026. doi: 10.1523/ENEURO.0029-26.2026 (PMC13271814; doi:10.1523/ENEURO.0029-26.2026)
Supplement: Data 1 — Download Data 1, ZIP file. [file eneuro-13-ENEURO.0029-26.2026-s002.zip]

Archive with 216 entries (200 files):
- RingModel/.gitattributes
- RingModel/.gitignore
- RingModel/docs/
- RingModel/docs/Julia Model.md
- RingModel/docs/Julia setup.md
- RingModel/docs/Synapse construction.md
- RingModel/docs/TC network.md
- RingModel/docs/TRN model.md
- RingModel/docs/TRN network.md
- RingModel/Manifest.toml
- RingModel/matlab/
- RingModel/matlab/dataAnalysis.m
- RingModel/matlab/plotFR.m
- RingModel/matlab/plotVm.m
- RingModel/Models.jl/
- RingModel/Models.jl/Manifest.toml
- RingModel/Models.jl/Project.toml
- RingModel/Models.jl/src/
- RingModel/Models.jl/src/Channels.jl
- RingModel/Models.jl/src/Inputs.jl
- RingModel/Models.jl/src/Models.jl
- RingModel/Models.jl/src/RunUtils.jl
- RingModel/Models.jl/src/Synapses.jl
- RingModel/Models.jl/src/TC_TRNnetwork.jl
- RingModel/Models.jl/src/TRNmodel.jl
- RingModel/Models.jl/src/TRNnetwork.jl
- RingModel/networks/
- RingModel/networks/createGJnetwork.jl
- RingModel/networks/ring/
- RingModel/networks/ring/bias.jld2
- RingModel/networks/ring/cc.jld2
- RingModel/networks/ring/FR.jld2
- RingModel/networks/ring/g_L.jld2
- RingModel/networks/ring/gj.jld2
- RingModel/networks/ring/net_vars.jld2
- RingModel/networks/ring/Rin.jld2
- RingModel/networks/ring/uinit.jld2
- RingModel/networks/run_scripts/
- RingModel/networks/run_scripts/calcBias.jl
- RingModel/networks/run_scripts/calcCC.jl
- RingModel/networks/run_scripts/calcRin.jl
- RingModel/networks/run_scripts/calcUinit.jl
- RingModel/Project.toml
- RingModel/README.md
- RingModel/simulations/
- RingModel/simulations/no_noise/
- RingModel/simulations/no_noise/dataAnalysis.m
- RingModel/simulations/no_noise/makePlots.m
- RingModel/simulations/no_noise/network/
- RingModel/simulations/no_noise/network/bias.jld2
- RingModel/simulations/no_noise/network/cc.jld2
- RingModel/simulations/no_noise/network/FR.jld2
- RingModel/simulations/no_noise/network/g_L.jld2
- RingModel/simulations/no_noise/network/gj.jld2
- RingModel/simulations/no_noise/network/net_vars.jld2
- RingModel/simulations/no_noise/network/Rin.jld2
- RingModel/simulations/no_noise/network/uinit.jld2
- RingModel/simulations/no_noise/RunTC_TRNnetwork.jl
- RingModel/simulations/no_noise/testCorr.m
- RingModel/simulations/no_noise/vars/
- RingModel/simulations/no_noise/vars/rng1.jld2
- RingModel/simulations/no_noise/vars/rng10.jld2
- RingModel/simulations/no_noise/vars/rng11.jld2
- RingModel/simulations/no_noise/vars/rng12.jld2
- RingModel/simulations/no_noise/vars/rng13.jld2
- RingModel/simulations/no_noise/vars/rng14.jld2
- RingModel/simulations/no_noise/vars/rng15.jld2
- RingModel/simulations/no_noise/vars/rng16.jld2
- RingModel/simulations/no_noise/vars/rng17.jld2
- RingModel/simulations/no_noise/vars/rng18.jld2
- RingModel/simulations/no_noise/vars/rng19.jld2
- RingModel/simulations/no_noise/vars/rng2.jld2
- RingModel/simulations/no_noise/vars/rng20.jld2
- RingModel/simulations/no_noise/vars/rng21.jld2
- RingModel/simulations/no_noise/vars/rng22.jld2
- RingModel/simulations/no_noise/vars/rng23.jld2
- RingModel/simulations/no_noise/vars/rng24.jld2
- RingModel/simulations/no_noise/vars/rng25.jld2
- RingModel/simulations/no_noise/vars/rng26.jld2
- RingModel/simulations/no_noise/vars/rng27.jld2
- RingModel/simulations/no_noise/vars/rng28.jld2
- RingModel/simulations/no_noise/vars/rng29.jld2
- RingModel/simulations/no_noise/vars/rng3.jld2
- RingModel/simulations/no_noise/vars/rng30.jld2
- RingModel/simulations/no_noise/vars/rng31.jld2
- RingModel/simulations/no_noise/vars/rng32.jld2
- RingModel/simulations/no_noise/vars/rng33.jld2
- RingModel/simulations/no_noise/vars/rng34.jld2
- RingModel/simulations/no_noise/vars/rng35.jld2
- RingModel/simulations/no_noise/vars/rng36.jld2
- RingModel/simulations/no_noise/vars/rng37.jld2
- RingModel/simulations/no_noise/vars/rng38.jld2
- RingModel/simulations/no_noise/vars/rng39.jld2
- RingModel/simulations/no_noise/vars/rng4.jld2
- RingModel/simulations/no_noise/vars/rng40.jld2
- RingModel/simulations/no_noise/vars/rng41.jld2
- RingModel/simulations/no_noise/vars/rng42.jld2
- RingModel/simulations/no_noise/vars/rng43.jld2
- RingModel/simulations/no_noise/vars/rng44.jld2
- RingModel/simulations/no_noise/vars/rng45.jld2
- RingModel/simulations/no_noise/vars/rng46.jld2
- RingModel/simulations/no_noise/vars/rng47.jld2
- RingModel/simulations/no_noise/vars/rng48.jld2
- RingModel/simulations/no_noise/vars/rng49.jld2
- RingModel/simulations/no_noise/vars/rng5.jld2
- RingModel/simulations/no_noise/vars/rng50.jld2
- RingModel/simulations/no_noise/vars/rng51.jld2
- RingModel/simulations/no_noise/vars/rng52.jld2
- RingModel/simulations/no_noise/vars/rng53.jld2
- RingModel/simulations/no_noise/vars/rng54.jld2
- RingModel/simulations/no_noise/vars/rng55.jld2
- RingModel/simulations/no_noise/vars/rng56.jld2
- RingModel/simulations/no_noise/vars/rng57.jld2
- RingModel/simulations/no_noise/vars/rng58.jld2
- RingModel/simulations/no_noise/vars/rng59.jld2
- RingModel/simulations/no_noise/vars/rng6.jld2
- RingModel/simulations/no_noise/vars/rng60.jld2
- RingModel/simulations/no_noise/vars/rng61.jld2
- RingModel/simulations/no_noise/vars/rng62.jld2
- RingModel/simulations/no_noise/vars/rng63.jld2
- RingModel/simulations/no_noise/vars/rng64.jld2
- RingModel/simulations/no_noise/vars/rng65.jld2
- RingModel/simulations/no_noise/vars/rng7.jld2
- RingModel/simulations/no_noise/vars/rng8.jld2
- RingModel/simulations/no_noise/vars/rng9.jld2
- RingModel/simulations/no_noise/vars/sim_vars.mat
- RingModel/simulations/no_noise/vars/tmpBlk.jld2
- RingModel/simulations/w_noise/
- RingModel/simulations/w_noise/control/
- RingModel/simulations/w_noise/control/dataAnalysis.m
- RingModel/simulations/w_noise/control/makePlots.m
- RingModel/simulations/w_noise/control/RunTC_TRNnetwork.jl
- RingModel/simulations/w_noise/control/vars/
- RingModel/simulations/w_noise/control/vars/rng1.jld2
- RingModel/simulations/w_noise/control/vars/rng2.jld2
- RingModel/simulations/w_noise/control/vars/rng3.jld2
- RingModel/simulations/w_noise/control/vars/rng4.jld2
- RingModel/simulations/w_noise/control/vars/rng5.jld2
- RingModel/simulations/w_noise/control/vars/sim_vars.mat
- RingModel/simulations/w_noise/control/vars/tmpBlk.jld2
- RingModel/simulations/w_noise/dataAnalysis.m
- RingModel/simulations/w_noise/getVMplot.jl
- RingModel/simulations/w_noise/makePlots.m
- RingModel/simulations/w_noise/network/
- RingModel/simulations/w_noise/network/bias.jld2
- RingModel/simulations/w_noise/network/cc.jld2
- RingModel/simulations/w_noise/network/FR.jld2
- RingModel/simulations/w_noise/network/g_L.jld2
- RingModel/simulations/w_noise/network/gj.jld2
- RingModel/simulations/w_noise/network/net_vars.jld2
- RingModel/simulations/w_noise/network/Rin.jld2
- RingModel/simulations/w_noise/network/uinit.jld2
- RingModel/simulations/w_noise/RunTC_TRNnetwork.jl
- RingModel/simulations/w_noise/vars/
- RingModel/simulations/w_noise/vars/rng1.jld2
- RingModel/simulations/w_noise/vars/rng10.jld2
- RingModel/simulations/w_noise/vars/rng11.jld2
- RingModel/simulations/w_noise/vars/rng12.jld2
- RingModel/simulations/w_noise/vars/rng13.jld2
- RingModel/simulations/w_noise/vars/rng14.jld2
- RingModel/simulations/w_noise/vars/rng15.jld2
- RingModel/simulations/w_noise/vars/rng16.jld2
- RingModel/simulations/w_noise/vars/rng17.jld2
- RingModel/simulations/w_noise/vars/rng18.jld2
- RingModel/simulations/w_noise/vars/rng19.jld2
- RingModel/simulations/w_noise/vars/rng2.jld2
- RingModel/simulations/w_noise/vars/rng20.jld2
- RingModel/simulations/w_noise/vars/rng21.jld2
- RingModel/simulations/w_noise/vars/rng22.jld2
- RingModel/simulations/w_noise/vars/rng23.jld2
- RingModel/simulations/w_noise/vars/rng24.jld2
- RingModel/simulations/w_noise/vars/rng25.jld2
- RingModel/simulations/w_noise/vars/rng26.jld2
- RingModel/simulations/w_noise/vars/rng27.jld2
- RingModel/simulations/w_noise/vars/rng28.jld2
- RingModel/simulations/w_noise/vars/rng29.jld2
- RingModel/simulations/w_noise/vars/rng3.jld2
- RingModel/simulations/w_noise/vars/rng30.jld2
- RingModel/simulations/w_noise/vars/rng31.jld2
- RingModel/simulations/w_noise/vars/rng32.jld2
- RingModel/simulations/w_noise/vars/rng33.jld2
- RingModel/simulations/w_noise/vars/rng34.jld2
- RingModel/simulations/w_noise/vars/rng35.jld2
- RingModel/simulations/w_noise/vars/rng36.jld2
- RingModel/simulations/w_noise/vars/rng37.jld2
- RingModel/simulations/w_noise/vars/rng38.jld2
- RingModel/simulations/w_noise/vars/rng39.jld2
- RingModel/simulations/w_noise/vars/rng4.jld2
- RingModel/simulations/w_noise/vars/rng40.jld2
- RingModel/simulations/w_noise/vars/rng41.jld2
- RingModel/simulations/w_noise/vars/rng42.jld2
- RingModel/simulations/w_noise/vars/rng43.jld2
- RingModel/simulations/w_noise/vars/rng44.jld2
- RingModel/simulations/w_noise/vars/rng45.jld2
- RingModel/simulations/w_noise/vars/rng46.jld2
- RingModel/simulations/w_noise/vars/rng47.jld2
- RingModel/simulations/w_noise/vars/rng48.jld2
- RingModel/simulations/w_noise/vars/rng49.jld2
- RingModel/simulations/w_noise/vars/rng5.jld2
- RingModel/simulations/w_noise/vars/rng50.jld2
- RingModel/simulations/w_noise/vars/rng51.jld2
- RingModel/simulations/w_noise/vars/rng52.jld2
- RingModel/simulations/w_noise/vars/rng53.jld2
- RingModel/simulations/w_noise/vars/rng54.jld2
- RingModel/simulations/w_noise/vars/rng55.jld2
- RingModel/simulations/w_noise/vars/rng56.jld2
- RingModel/simulations/w_noise/vars/rng57.jld2
- RingModel/simulations/w_noise/vars/rng58.jld2
- RingModel/simulations/w_noise/vars/rng59.jld2
- RingModel/simulations/w_noise/vars/rng6.jld2
- RingModel/simulations/w_noise/vars/rng60.jld2
- RingModel/simulations/w_noise/vars/rng7.jld2
- RingModel/simulations/w_noise/vars/rng8.jld2
- RingModel/simulations/w_noise/vars/rng9.jld2
- RingModel/simulations/w_noise/vars/sim_vars.mat
- RingModel/simulations/w_noise/vars/tmpBlk.jld2
