# Supplementary material for: Electrical Coupling within Thalamocortical Networks Cumulatively Reduces Cortical Correlation to Sensory Inputs
Source: eNeuro. 2026 Jun 12;13(6):ENEURO.0029-26.2026. doi: 10.1523/ENEURO.0029-26.2026 (PMC13271814; doi:10.1523/ENEURO.0029-26.2026)
Supplement: Data 1 — Download Data 1, ZIP file. [file eneuro-13-ENEURO.0029-26.2026-s002.zip › RingModel/docs/Julia Model.md]

Model code is organized into structures with the following parameters:

# TRNmodel

[TRN model](TRN%20model.md) ->
This is the base TRN cell model with only external synapses

# TRNnetwork

[TRN network](TRN%20network.md) ->
TRN model with external synapses as well as GJs between TRNs

# TCnetwork

[TC network](TC%20network.md) ->
TC-TRN-CTX model with connectivity between layers and GJs between TRNs 
