# Supplementary material for: Electrical Coupling within Thalamocortical Networks Cumulatively Reduces Cortical Correlation to Sensory Inputs
Source: eNeuro. 2026 Jun 12;13(6):ENEURO.0029-26.2026. doi: 10.1523/ENEURO.0029-26.2026 (PMC13271814; doi:10.1523/ENEURO.0029-26.2026)
Supplement: Data 1 — Download Data 1, ZIP file. [file eneuro-13-ENEURO.0029-26.2026-s002.zip › RingModel/Manifest.toml]

# This file is machine-generated - editing it directly is not advised

julia_version = "1.11.5"
manifest_format = "2.0"
project_hash = "19ecbb4c347e5b64911ff6ab5d12ebbd42c1af12"

[[deps.ADTypes]]
git-tree-sha1 = "e2478490447631aedba0823d4d7a80b2cc8cdb32"
uuid = "47edcb42-4c32-4615-8424-f2b9edc5f35b"
version = "1.14.0"
weakdeps = ["ChainRulesCore", "ConstructionBase", "EnzymeCore"]

    [deps.ADTypes.extensions]
    ADTypesChainRulesCoreExt = "ChainRulesCore"
    ADTypesConstructionBaseExt = "ConstructionBase"
    ADTypesEnzymeCoreExt = "EnzymeCore"

[[deps.AbstractFFTs]]
deps = ["LinearAlgebra"]
git-tree-sha1 = "d92ad398961a3ed262d8bf04a1a2b8340f915fef"
uuid = "621f4979-c628-5d54-868e-fcf4e3e8185c"
version = "1.5.0"
weakdeps = ["ChainRulesCore", "Test"]

    [deps.AbstractFFTs.extensions]
    AbstractFFTsChainRulesCoreExt = "ChainRulesCore"
    AbstractFFTsTestExt = "Test"

[[deps.AbstractTrees]]
git-tree-sha1 = "2d9c9a55f9c93e8887ad391fbae72f8ef55e1177"
uuid = "1520ce14-60c1-5f80-bbc7-55ef81b5835c"
version = "0.4.5"

[[deps.Accessors]]
deps = ["CompositionsBase", "ConstructionBase", "Dates", "InverseFunctions", "MacroTools"]
git-tree-sha1 = "3b86719127f50670efe356bc11073d84b4ed7a5d"
uuid = "7d9f7c33-5ae7-4f3b-8dc6-eff91059b697"
version = "0.1.42"

    [deps.Accessors.extensions]
    AxisKeysExt = "AxisKeys"
    IntervalSetsExt = "IntervalSets"
    LinearAlgebraExt = "LinearAlgebra"
    StaticArraysExt = "StaticArrays"
    StructArraysExt = "StructArrays"
    TestExt = "Test"
    UnitfulExt = "Unitful"

    [deps.Accessors.weakdeps]
    AxisKeys = "94b1ba4f-4ee9-5380-92f1-94cde586c3c5"
    IntervalSets = "8197267c-284f-5f27-9208-e0e47529a953"
    LinearAlgebra = "37e2e46d-f89d-539d-b4ee-838fcccc9c8e"
    StaticArrays = "90137ffa-7385-5640-81b9-e52037218182"
    StructArrays = "09ab397b-f2b6-538f-b94a-2f83cf4a842a"
    Test = "8dfed614-e22c-5e08-85e1-65c5234f0b40"
    Unitful = "1986cc42-f94f-5a68-af5c-568840ba703d"

[[deps.Adapt]]
deps = ["LinearAlgebra", "Requires"]
git-tree-sha1 = "f7817e2e585aa6d924fd714df1e2a84be7896c60"
uuid = "79e6a3ab-5dfb-504d-930d-738a2a938a0e"
version = "4.3.0"
weakdeps = ["SparseArrays", "StaticArrays"]

    [deps.Adapt.extensions]
    AdaptSparseArraysExt = "SparseArrays"
    AdaptStaticArraysExt = "StaticArrays"

[[deps.AdaptivePredicates]]
git-tree-sha1 = "7e651ea8d262d2d74ce75fdf47c4d63c07dba7a6"
uuid = "35492f91-a3bd-45ad-95db-fcad7dcfedb7"
version = "1.2.0"

[[deps.AliasTables]]
deps = ["PtrArrays", "Random"]
git-tree-sha1 = "9876e1e164b144ca45e9e3198d0b689cadfed9ff"
uuid = "66dad0bd-aa9a-41b7-9441-69ab47430ed8"
version = "1.1.3"

[[deps.Animations]]
deps = ["Colors"]
git-tree-sha1 = "e092fa223bf66a3c41f9c022bd074d916dc303e7"
uuid = "27a7e980-b3e6-11e9-2bcd-0b925532e340"
version = "0.4.2"

[[deps.ArgTools]]
uuid = "0dad84c5-d112-42e6-8d28-ef12dabb789f"
version = "1.1.2"

[[deps.ArrayInterface]]
deps = ["Adapt", "LinearAlgebra"]
git-tree-sha1 = "9606d7832795cbef89e06a550475be300364a8aa"
uuid = "4fba245c-0d91-5ea0-9b3e-6abc04ee57a9"
version = "7.19.0"

    [deps.ArrayInterface.extensions]
    ArrayInterfaceBandedMatricesExt = "BandedMatrices"
    ArrayInterfaceBlockBandedMatricesExt = "BlockBandedMatrices"
    ArrayInterfaceCUDAExt = "CUDA"
    ArrayInterfaceCUDSSExt = "CUDSS"
    ArrayInterfaceChainRulesCoreExt = "ChainRulesCore"
    ArrayInterfaceChainRulesExt = "ChainRules"
    ArrayInterfaceGPUArraysCoreExt = "GPUArraysCore"
    ArrayInterfaceReverseDiffExt = "ReverseDiff"
    ArrayInterfaceSparseArraysExt = "SparseArrays"
    ArrayInterfaceStaticArraysCoreExt = "StaticArraysCore"
    ArrayInterfaceTrackerExt = "Tracker"

    [deps.ArrayInterface.weakdeps]
    BandedMatrices = "aae01518-5342-5314-be14-df237901396f"
    BlockBandedMatrices = "ffab5731-97b5-5995-9138-79e8c1846df0"
    CUDA = "052768ef-5323-5732-b1bb-66c8b64840ba"
    CUDSS = "45b445bb-4962-46a0-9369-b4df9d0f772e"
    ChainRules = "082447d4-558c-5d27-93f4-14fc19e9eca2"
    ChainRulesCore = "d360d2e6-b24c-11e9-a2a3-2a2ae2dbcce4"
    GPUArraysCore = "46192b85-c4d5-4398-a991-12ede77f4527"
    ReverseDiff = "37e2e3b7-166d-5795-8a7a-e32c996b4267"
    SparseArrays = "2f01184e-e22b-5df5-ae63-d93ebab69eaf"
    StaticArraysCore = "1e83bf80-4336-4d27-bf5d-d5a4f845583c"
    Tracker = "9f7883ad-71c0-57eb-9f7f-b5c9e6d3789c"

[[deps.ArrayLayouts]]
deps = ["FillArrays", "LinearAlgebra"]
git-tree-sha1 = "4e25216b8fea1908a0ce0f5d87368587899f75be"
uuid = "4c555306-a7a7-4459-81d9-ec55ddd5c99a"
version = "1.11.1"
weakdeps = ["SparseArrays"]

    [deps.ArrayLayouts.extensions]
    ArrayLayoutsSparseArraysExt = "SparseArrays"

[[deps.Artifacts]]
uuid = "56f22d72-fd6d-98f1-02f0-08ddc0907c33"
version = "1.11.0"

[[deps.Automa]]
deps = ["PrecompileTools", "SIMD", "TranscodingStreams"]
git-tree-sha1 = "a8f503e8e1a5f583fbef15a8440c8c7e32185df2"
uuid = "67c07d97-cdcb-5c2c-af73-a7f9c32a568b"
version = "1.1.0"

[[deps.AxisAlgorithms]]
deps = ["LinearAlgebra", "Random", "SparseArrays", "WoodburyMatrices"]
git-tree-sha1 = "01b8ccb13d68535d73d2b0c23e39bd23155fb712"
uuid = "13072b0f-2c55-5437-9ae7-d433b7a33950"
version = "1.1.0"

[[deps.AxisArrays]]
deps = ["Dates", "IntervalSets", "IterTools", "RangeArrays"]
git-tree-sha1 = "16351be62963a67ac4083f748fdb3cca58bfd52f"
uuid = "39de3d68-74b9-583c-8d2d-e117c070f3a9"
version = "0.4.7"

[[deps.Base64]]
uuid = "2a0f44e3-6c83-55bd-87e4-b1978d98bd5f"
version = "1.11.0"

[[deps.BaseDirs]]
git-tree-sha1 = "03fea4a4efe25d2069c2d5685155005fc251c0a1"
uuid = "18cc8868-cbac-4acf-b575-c8ff214dc66f"
version = "1.3.0"

[[deps.Bessels]]
git-tree-sha1 = "4435559dc39793d53a9e3d278e185e920b4619ef"
uuid = "0e736298-9ec6-45e8-9647-e4fc86a2fe38"
version = "0.2.8"

[[deps.BitFlags]]
git-tree-sha1 = "0691e34b3bb8be9307330f88d1a3c3f25466c24d"
uuid = "d1d4a3ce-64b1-5f1a-9ba4-7e7e69966f35"
version = "0.1.9"

[[deps.BitTwiddlingConvenienceFunctions]]
deps = ["Static"]
git-tree-sha1 = "f21cfd4950cb9f0587d5067e69405ad2acd27b87"
uuid = "62783981-4cbd-42fc-bca8-16325de8dc4b"
version = "0.1.6"

[[deps.BracketingNonlinearSolve]]
deps = ["CommonSolve", "ConcreteStructs", "NonlinearSolveBase", "PrecompileTools", "Reexport", "SciMLBase"]
git-tree-sha1 = "a9014924595b7a2c1dd14aac516e38fa10ada656"
uuid = "70df07ce-3d50-431d-a3e7-ca6ddb60ac1e"
version = "1.3.0"
weakdeps = ["ChainRulesCore", "ForwardDiff"]

    [deps.BracketingNonlinearSolve.extensions]
    BracketingNonlinearSolveChainRulesCoreExt = ["ChainRulesCore", "ForwardDiff"]
    BracketingNonlinearSolveForwardDiffExt = "ForwardDiff"

[[deps.BufferedStreams]]
git-tree-sha1 = "6863c5b7fc997eadcabdbaf6c5f201dc30032643"
uuid = "e1450e63-4bb3-523b-b2a4-4ffa8c0fd77d"
version = "1.2.2"

[[deps.Bzip2_jll]]
deps = ["Artifacts", "JLLWrappers", "Libdl"]
git-tree-sha1 = "1b96ea4a01afe0ea4090c5c8039690672dd13f2e"
uuid = "6e34b625-4abd-537c-b88f-471c36dfa7a0"
version = "1.0.9+0"

[[deps.CEnum]]
git-tree-sha1 = "389ad5c84de1ae7cf0e28e381131c98ea87d54fc"
uuid = "fa961155-64e5-5f13-b03f-caf6b980ea82"
version = "0.5.0"

[[deps.CPUSummary]]
deps = ["CpuId", "IfElse", "PrecompileTools", "Static"]
git-tree-sha1 = "5a97e67919535d6841172016c9530fd69494e5ec"
uuid = "2a0fbf3d-bb9c-48f3-b0a9-814d99fd7ab9"
version = "0.2.6"

[[deps.CRC32c]]
uuid = "8bf52ea8-c179-5cab-976a-9e18b702a9bc"
version = "1.11.0"

[[deps.CRlibm]]
deps = ["CRlibm_jll"]
git-tree-sha1 = "66188d9d103b92b6cd705214242e27f5737a1e5e"
uuid = "96374032-68de-5a5b-8d9e-752f78720389"
version = "1.0.2"

[[deps.CRlibm_jll]]
deps = ["Artifacts", "JLLWrappers", "Libdl", "Pkg"]
git-tree-sha1 = "e329286945d0cfc04456972ea732551869af1cfc"
uuid = "4e9b3aee-d8a1-5a3d-ad8b-7d824db253f0"
version = "1.0.1+0"

[[deps.Cairo]]
deps = ["Cairo_jll", "Colors", "Glib_jll", "Graphics", "Libdl", "Pango_jll"]
git-tree-sha1 = "71aa551c5c33f1a4415867fe06b7844faadb0ae9"
uuid = "159f3aea-2a34-519c-b102-8c37f9878175"
version = "1.1.1"

[[deps.CairoMakie]]
deps = ["CRC32c", "Cairo", "Cairo_jll", "Colors", "FileIO", "FreeType", "GeometryBasics", "LinearAlgebra", "Makie", "PrecompileTools"]
git-tree-sha1 = "9bd45574379e50579a78774334f4a1f1238c0af5"
uuid = "13f3f980-e62b-5c42-98c6-ff1f3baf88f0"
version = "0.13.10"

[[deps.Cairo_jll]]
deps = ["Artifacts", "Bzip2_jll", "CompilerSupportLibraries_jll", "Fontconfig_jll", "FreeType2_jll", "Glib_jll", "JLLWrappers", "LZO_jll", "Libdl", "Pixman_jll", "Xorg_libXext_jll", "Xorg_libXrender_jll", "Zlib_jll", "libpng_jll"]
git-tree-sha1 = "fde3bf89aead2e723284a8ff9cdf5b551ed700e8"
uuid = "83423d85-b0ee-5818-9007-b63ccbeb887a"
version = "1.18.5+0"

[[deps.ChainRulesCore]]
deps = ["Compat", "LinearAlgebra"]
git-tree-sha1 = "1713c74e00545bfe14605d2a2be1712de8fbcb58"
uuid = "d360d2e6-b24c-11e9-a2a3-2a2ae2dbcce4"
version = "1.25.1"
weakdeps = ["SparseArrays"]

    [deps.ChainRulesCore.extensions]
    ChainRulesCoreSparseArraysExt = "SparseArrays"

[[deps.CloseOpenIntervals]]
deps = ["Static", "StaticArrayInterface"]
git-tree-sha1 = "05ba0d07cd4fd8b7a39541e31a7b0254704ea581"
uuid = "fb6a15b2-703c-40df-9091-08a04967cfa9"
version = "0.1.13"

[[deps.CodecZlib]]
deps = ["TranscodingStreams", "Zlib_jll"]
git-tree-sha1 = "962834c22b66e32aa10f7611c08c8ca4e20749a9"
uuid = "944b1d66-785c-5afd-91f1-9de20f533193"
version = "0.7.8"

[[deps.ColorBrewer]]
deps = ["Colors", "JSON"]
git-tree-sha1 = "e771a63cc8b539eca78c85b0cabd9233d6c8f06f"
uuid = "a2cac450-b92f-5266-8821-25eda20663c8"
version = "0.4.1"

[[deps.ColorSchemes]]
deps = ["ColorTypes", "ColorVectorSpace", "Colors", "FixedPointNumbers", "PrecompileTools", "Random"]
git-tree-sha1 = "403f2d8e209681fcbd9468a8514efff3ea08452e"
uuid = "35d6a980-a343-548e-a6ea-1d62b119f2f4"
version = "3.29.0"

[[deps.ColorTypes]]
deps = ["FixedPointNumbers", "Random"]
git-tree-sha1 = "67e11ee83a43eb71ddc950302c53bf33f0690dfe"
uuid = "3da002f7-5984-5a60-b8a6-cbb66c0b333f"
version = "0.12.1"
weakdeps = ["StyledStrings"]

    [deps.ColorTypes.extensions]
    StyledStringsExt = "StyledStrings"

[[deps.ColorVectorSpace]]
deps = ["ColorTypes", "FixedPointNumbers", "LinearAlgebra", "Requires", "Statistics", "TensorCore"]
git-tree-sha1 = "8b3b6f87ce8f65a2b4f857528fd8d70086cd72b1"
uuid = "c3611d14-8923-5661-9e6a-0046d554d3a4"
version = "0.11.0"
weakdeps = ["SpecialFunctions"]

    [deps.ColorVectorSpace.extensions]
    SpecialFunctionsExt = "SpecialFunctions"

[[deps.Colors]]
deps = ["ColorTypes", "FixedPointNumbers", "Reexport"]
git-tree-sha1 = "37ea44092930b1811e666c3bc38065d7d87fcc74"
uuid = "5ae59095-9a9b-59fe-a467-6f913c188581"
version = "0.13.1"

[[deps.CommonSolve]]
git-tree-sha1 = "0eee5eb66b1cf62cd6ad1b460238e60e4b09400c"
uuid = "38540f10-b2f7-11e9-35d8-d573e4eb0ff2"
version = "0.2.4"

[[deps.CommonSubexpressions]]
deps = ["MacroTools"]
git-tree-sha1 = "cda2cfaebb4be89c9084adaca7dd7333369715c5"
uuid = "bbf7d656-a473-5ed7-a52c-81e309532950"
version = "0.3.1"

[[deps.CommonWorldInvalidations]]
git-tree-sha1 = "ae52d1c52048455e85a387fbee9be553ec2b68d0"
uuid = "f70d9fcc-98c5-4d4a-abd7-e4cdeebd8ca8"
version = "1.0.0"

[[deps.Compat]]
deps = ["TOML", "UUIDs"]
git-tree-sha1 = "8ae8d32e09f0dcf42a36b90d4e17f5dd2e4c4215"
uuid = "34da2185-b29b-5c13-b0c7-acf172513d20"
version = "4.16.0"
weakdeps = ["Dates", "LinearAlgebra"]

    [deps.Compat.extensions]
    CompatLinearAlgebraExt = "LinearAlgebra"

[[deps.CompilerSupportLibraries_jll]]
deps = ["Artifacts", "Libdl"]
uuid = "e66e0078-7015-5450-92f7-15fbd957f2ae"
version = "1.1.1+0"

[[deps.CompositionsBase]]
git-tree-sha1 = "802bb88cd69dfd1509f6670416bd4434015693ad"
uuid = "a33af91c-f02d-484b-be07-31d278c5ca2b"
version = "0.1.2"
weakdeps = ["InverseFunctions"]

    [deps.CompositionsBase.extensions]
    CompositionsBaseInverseFunctionsExt = "InverseFunctions"

[[deps.ConcreteStructs]]
git-tree-sha1 = "f749037478283d372048690eb3b5f92a79432b34"
uuid = "2569d6c7-a4a2-43d3-a901-331e8e4be471"
version = "0.2.3"

[[deps.ConcurrentUtilities]]
deps = ["Serialization", "Sockets"]
git-tree-sha1 = "d9d26935a0bcffc87d2613ce14c527c99fc543fd"
uuid = "f0e56b4a-5159-44fe-b623-3e5288b988bb"
version = "2.5.0"

[[deps.ConstructionBase]]
git-tree-sha1 = "b4b092499347b18a015186eae3042f72267106cb"
uuid = "187b0558-2788-49d3-abe0-74a17ed4e7c9"
version = "1.6.0"
weakdeps = ["IntervalSets", "LinearAlgebra", "StaticArrays"]

    [deps.ConstructionBase.extensions]
    ConstructionBaseIntervalSetsExt = "IntervalSets"
    ConstructionBaseLinearAlgebraExt = "LinearAlgebra"
    ConstructionBaseStaticArraysExt = "StaticArrays"

[[deps.Contour]]
git-tree-sha1 = "439e35b0b36e2e5881738abc8857bd92ad6ff9a8"
uuid = "d38c429a-6771-53c6-b99e-75d170b6e991"
version = "0.6.3"

[[deps.CpuId]]
deps = ["Markdown"]
git-tree-sha1 = "fcbb72b032692610bfbdb15018ac16a36cf2e406"
uuid = "adafc99b-e345-5852-983c-f28acb93d879"
version = "0.3.1"

[[deps.Crayons]]
git-tree-sha1 = "249fe38abf76d48563e2f4556bebd215aa317e15"
uuid = "a8cc5b0e-0ffa-5ad4-8c14-923d3ee1735f"
version = "4.1.1"

[[deps.CurveFit]]
deps = ["LinearAlgebra", "Polynomials"]
git-tree-sha1 = "d2190fa1164b0eded41d9631852225e632d1f84a"
uuid = "5a033b19-8c74-5913-a970-47c3779ef25c"
version = "0.6.1"

[[deps.DSP]]
deps = ["Bessels", "FFTW", "IterTools", "LinearAlgebra", "Polynomials", "Random", "Reexport", "SpecialFunctions", "Statistics"]
git-tree-sha1 = "5989debfc3b38f736e69724818210c67ffee4352"
uuid = "717857b8-e6f2-59f4-9121-6e50c889abd2"
version = "0.8.4"
weakdeps = ["OffsetArrays"]

    [deps.DSP.extensions]
    OffsetArraysExt = "OffsetArrays"

[[deps.DataAPI]]
git-tree-sha1 = "abe83f3a2f1b857aac70ef8b269080af17764bbe"
uuid = "9a962f9c-6df0-11e9-0e5d-c546b8b5ee8a"
version = "1.16.0"

[[deps.DataStructures]]
deps = ["Compat", "InteractiveUtils", "OrderedCollections"]
git-tree-sha1 = "4e1fe97fdaed23e9dc21d4d664bea76b65fc50a0"
uuid = "864edb3b-99cc-5e75-8d2d-829cb0a9cfe8"
version = "0.18.22"

[[deps.DataValueInterfaces]]
git-tree-sha1 = "bfc1187b79289637fa0ef6d4436ebdfe6905cbd6"
uuid = "e2d170a0-9d28-54be-80f0-106bbe20a464"
version = "1.0.0"

[[deps.Dates]]
deps = ["Printf"]
uuid = "ade2ca70-3891-5945-98fb-dc099432e06a"
version = "1.11.0"

[[deps.Dbus_jll]]
deps = ["Artifacts", "Expat_jll", "JLLWrappers", "Libdl"]
git-tree-sha1 = "473e9afc9cf30814eb67ffa5f2db7df82c3ad9fd"
uuid = "ee1fde0b-3d02-5ea6-8484-8dfef6360eab"
version = "1.16.2+0"

[[deps.DelaunayTriangulation]]
deps = ["AdaptivePredicates", "EnumX", "ExactPredicates", "Random"]
git-tree-sha1 = "5620ff4ee0084a6ab7097a27ba0c19290200b037"
uuid = "927a84f5-c5f4-47a5-9785-b46e178433df"
version = "1.6.4"

[[deps.DelimitedFiles]]
deps = ["Mmap"]
git-tree-sha1 = "9e2f36d3c96a820c678f2f1f1782582fcf685bae"
uuid = "8bb1440f-4735-579b-a4ab-409b98df4dab"
version = "1.9.1"

[[deps.DiffEqBase]]
deps = ["ArrayInterface", "ConcreteStructs", "DataStructures", "DocStringExtensions", "EnumX", "EnzymeCore", "FastBroadcast", "FastClosures", "FastPower", "FunctionWrappers", "FunctionWrappersWrappers", "LinearAlgebra", "Logging", "Markdown", "MuladdMacro", "Parameters", "PrecompileTools", "Printf", "RecursiveArrayTools", "Reexport", "SciMLBase", "SciMLOperators", "SciMLStructures", "Setfield", "Static", "StaticArraysCore", "Statistics", "SymbolicIndexingInterface", "TruncatedStacktraces"]
git-tree-sha1 = "2d87d7bd165c1ca0d11923a9fabe90a9d71e88a6"
uuid = "2b5f629d-d688-5b77-993f-72d75c75574e"
version = "6.176.0"

    [deps.DiffEqBase.extensions]
    DiffEqBaseCUDAExt = "CUDA"
    DiffEqBaseChainRulesCoreExt = "ChainRulesCore"
    DiffEqBaseDistributionsExt = "Distributions"
    DiffEqBaseEnzymeExt = ["ChainRulesCore", "Enzyme"]
    DiffEqBaseForwardDiffExt = ["ForwardDiff"]
    DiffEqBaseGTPSAExt = "GTPSA"
    DiffEqBaseGeneralizedGeneratedExt = "GeneralizedGenerated"
    DiffEqBaseMPIExt = "MPI"
    DiffEqBaseMeasurementsExt = "Measurements"
    DiffEqBaseMonteCarloMeasurementsExt = "MonteCarloMeasurements"
    DiffEqBaseMooncakeExt = "Mooncake"
    DiffEqBaseReverseDiffExt = "ReverseDiff"
    DiffEqBaseSparseArraysExt = "SparseArrays"
    DiffEqBaseTrackerExt = "Tracker"
    DiffEqBaseUnitfulExt = "Unitful"

    [deps.DiffEqBase.weakdeps]
    CUDA = "052768ef-5323-5732-b1bb-66c8b64840ba"
    ChainRulesCore = "d360d2e6-b24c-11e9-a2a3-2a2ae2dbcce4"
    Distributions = "31c24e10-a181-5473-b8eb-7969acd0382f"
    Enzyme = "7da242da-08ed-463a-9acd-ee780be4f1d9"
    ForwardDiff = "f6369f11-7733-5829-9624-2563aa707210"
    GTPSA = "b27dd330-f138-47c5-815b-40db9dd9b6e8"
    GeneralizedGenerated = "6b9d7cbe-bcb9-11e9-073f-15a7a543e2eb"
    MPI = "da04e1cc-30fd-572f-bb4f-1f8673147195"
    Measurements = "eff96d63-e80a-5855-80a2-b1b0885c5ab7"
    MonteCarloMeasurements = "0987c9cc-fe09-11e8-30f0-b96dd679fdca"
    Mooncake = "da2b9cff-9c12-43a0-ae48-6db2b0edb7d6"
    ReverseDiff = "37e2e3b7-166d-5795-8a7a-e32c996b4267"
    SparseArrays = "2f01184e-e22b-5df5-ae63-d93ebab69eaf"
    Tracker = "9f7883ad-71c0-57eb-9f7f-b5c9e6d3789c"
    Unitful = "1986cc42-f94f-5a68-af5c-568840ba703d"

[[deps.DiffResults]]
deps = ["StaticArraysCore"]
git-tree-sha1 = "782dd5f4561f5d267313f23853baaaa4c52ea621"
uuid = "163ba53b-c6d8-5494-b064-1a9d43ac40c5"
version = "1.1.0"

[[deps.DiffRules]]
deps = ["IrrationalConstants", "LogExpFunctions", "NaNMath", "Random", "SpecialFunctions"]
git-tree-sha1 = "23163d55f885173722d1e4cf0f6110cdbaf7e272"
uuid = "b552c78f-8df3-52c6-915a-8e097449b14b"
version = "1.15.1"

[[deps.DifferentiationInterface]]
deps = ["ADTypes", "LinearAlgebra"]
git-tree-sha1 = "210933c93f39f832d92f9efbbe69a49c453db36d"
uuid = "a0c0ee7d-e4b9-4e03-894e-1c5f64a51d63"
version = "0.7.1"

    [deps.DifferentiationInterface.extensions]
    DifferentiationInterfaceChainRulesCoreExt = "ChainRulesCore"
    DifferentiationInterfaceDiffractorExt = "Diffractor"
    DifferentiationInterfaceEnzymeExt = ["EnzymeCore", "Enzyme"]
    DifferentiationInterfaceFastDifferentiationExt = "FastDifferentiation"
    DifferentiationInterfaceFiniteDiffExt = "FiniteDiff"
    DifferentiationInterfaceFiniteDifferencesExt = "FiniteDifferences"
    DifferentiationInterfaceForwardDiffExt = ["ForwardDiff", "DiffResults"]
    DifferentiationInterfaceGPUArraysCoreExt = "GPUArraysCore"
    DifferentiationInterfaceGTPSAExt = "GTPSA"
    DifferentiationInterfaceMooncakeExt = "Mooncake"
    DifferentiationInterfacePolyesterForwardDiffExt = ["PolyesterForwardDiff", "ForwardDiff", "DiffResults"]
    DifferentiationInterfaceReverseDiffExt = ["ReverseDiff", "DiffResults"]
    DifferentiationInterfaceSparseArraysExt = "SparseArrays"
    DifferentiationInterfaceSparseConnectivityTracerExt = "SparseConnectivityTracer"
    DifferentiationInterfaceSparseMatrixColoringsExt = "SparseMatrixColorings"
    DifferentiationInterfaceStaticArraysExt = "StaticArrays"
    DifferentiationInterfaceSymbolicsExt = "Symbolics"
    DifferentiationInterfaceTrackerExt = "Tracker"
    DifferentiationInterfaceZygoteExt = ["Zygote", "ForwardDiff"]

    [deps.DifferentiationInterface.weakdeps]
    ChainRulesCore = "d360d2e6-b24c-11e9-a2a3-2a2ae2dbcce4"
    DiffResults = "163ba53b-c6d8-5494-b064-1a9d43ac40c5"
    Diffractor = "9f5e2b26-1114-432f-b630-d3fe2085c51c"
    Enzyme = "7da242da-08ed-463a-9acd-ee780be4f1d9"
    EnzymeCore = "f151be2c-9106-41f4-ab19-57ee4f262869"
    FastDifferentiation = "eb9bf01b-bf85-4b60-bf87-ee5de06c00be"
    FiniteDiff = "6a86dc24-6348-571c-b903-95158fe2bd41"
    FiniteDifferences = "26cc04aa-876d-5657-8c51-4c34ba976000"
    ForwardDiff = "f6369f11-7733-5829-9624-2563aa707210"
    GPUArraysCore = "46192b85-c4d5-4398-a991-12ede77f4527"
    GTPSA = "b27dd330-f138-47c5-815b-40db9dd9b6e8"
    Mooncake = "da2b9cff-9c12-43a0-ae48-6db2b0edb7d6"
    PolyesterForwardDiff = "98d1487c-24ca-40b6-b7ab-df2af84e126b"
    ReverseDiff = "37e2e3b7-166d-5795-8a7a-e32c996b4267"
    SparseArrays = "2f01184e-e22b-5df5-ae63-d93ebab69eaf"
    SparseConnectivityTracer = "9f842d2f-2579-4b1d-911e-f412cf18a3f5"
    SparseMatrixColorings = "0a514795-09f3-496d-8182-132a7b665d35"
    StaticArrays = "90137ffa-7385-5640-81b9-e52037218182"
    Symbolics = "0c5d862f-8b57-4792-8d23-62f2024744c7"
    Tracker = "9f7883ad-71c0-57eb-9f7f-b5c9e6d3789c"
    Zygote = "e88e6eb3-aa80-5325-afca-941959d7151f"

[[deps.Distributed]]
deps = ["Random", "Serialization", "Sockets"]
uuid = "8ba89e20-285c-5b6f-9357-94700520ee1b"
version = "1.11.0"

[[deps.Distributions]]
deps = ["AliasTables", "FillArrays", "LinearAlgebra", "PDMats", "Printf", "QuadGK", "Random", "SpecialFunctions", "Statistics", "StatsAPI", "StatsBase", "StatsFuns"]
git-tree-sha1 = "3e6d038b77f22791b8e3472b7c633acea1ecac06"
uuid = "31c24e10-a181-5473-b8eb-7969acd0382f"
version = "0.25.120"

    [deps.Distributions.extensions]
    DistributionsChainRulesCoreExt = "ChainRulesCore"
    DistributionsDensityInterfaceExt = "DensityInterface"
    DistributionsTestExt = "Test"

    [deps.Distributions.weakdeps]
    ChainRulesCore = "d360d2e6-b24c-11e9-a2a3-2a2ae2dbcce4"
    DensityInterface = "b429d917-457f-4dbc-8f4c-0cc954292b1d"
    Test = "8dfed614-e22c-5e08-85e1-65c5234f0b40"

[[deps.DocStringExtensions]]
git-tree-sha1 = "7442a5dfe1ebb773c29cc2962a8980f47221d76c"
uuid = "ffbed154-4ef7-542d-bbb7-c09d3a79fcae"
version = "0.9.5"

[[deps.Downloads]]
deps = ["ArgTools", "FileWatching", "LibCURL", "NetworkOptions"]
uuid = "f43a241f-c20a-4ad4-852c-f6b1247861c6"
version = "1.6.0"

[[deps.EarCut_jll]]
deps = ["Artifacts", "JLLWrappers", "Libdl", "Pkg"]
git-tree-sha1 = "e3290f2d49e661fbd94046d7e3726ffcb2d41053"
uuid = "5ae413db-bbd1-5e63-b57d-d24a61df00f5"
version = "2.2.4+0"

[[deps.EnumX]]
git-tree-sha1 = "bddad79635af6aec424f53ed8aad5d7555dc6f00"
uuid = "4e289a0a-7415-4d19-859d-a7e5c4648b56"
version = "1.0.5"

[[deps.EnzymeCore]]
git-tree-sha1 = "7d7822a643c33bbff4eab9c87ca8459d7c688db0"
uuid = "f151be2c-9106-41f4-ab19-57ee4f262869"
version = "0.8.11"
weakdeps = ["Adapt"]

    [deps.EnzymeCore.extensions]
    AdaptExt = "Adapt"

[[deps.EpollShim_jll]]
deps = ["Artifacts", "JLLWrappers", "Libdl"]
git-tree-sha1 = "8a4be429317c42cfae6a7fc03c31bad1970c310d"
uuid = "2702e6a9-849d-5ed8-8c21-79e8b8f9ee43"
version = "0.0.20230411+1"

[[deps.ExactPredicates]]
deps = ["IntervalArithmetic", "Random", "StaticArrays"]
git-tree-sha1 = "b3f2ff58735b5f024c392fde763f29b057e4b025"
uuid = "429591f6-91af-11e9-00e2-59fbe8cec110"
version = "2.2.8"

[[deps.ExceptionUnwrapping]]
deps = ["Test"]
git-tree-sha1 = "d36f682e590a83d63d1c7dbd287573764682d12a"
uuid = "460bff9d-24e4-43bc-9d9f-a8973cb893f4"
version = "0.1.11"

[[deps.Expat_jll]]
deps = ["Artifacts", "JLLWrappers", "Libdl"]
git-tree-sha1 = "d55dffd9ae73ff72f1c0482454dcf2ec6c6c4a63"
uuid = "2e619515-83b5-522b-bb60-26c02a35a201"
version = "2.6.5+0"

[[deps.ExponentialUtilities]]
deps = ["Adapt", "ArrayInterface", "GPUArraysCore", "GenericSchur", "LinearAlgebra", "PrecompileTools", "Printf", "SparseArrays", "libblastrampoline_jll"]
git-tree-sha1 = "cae251c76f353e32d32d76fae2fea655eab652af"
uuid = "d4d017d3-3776-5f7e-afef-a10c40355c18"
version = "1.27.0"
weakdeps = ["StaticArrays"]

    [deps.ExponentialUtilities.extensions]
    ExponentialUtilitiesStaticArraysExt = "StaticArrays"

[[deps.ExprTools]]
git-tree-sha1 = "27415f162e6028e81c72b82ef756bf321213b6ec"
uuid = "e2ba6199-217a-4e67-a87a-7c52f15ade04"
version = "0.1.10"

[[deps.ExproniconLite]]
git-tree-sha1 = "c13f0b150373771b0fdc1713c97860f8df12e6c2"
uuid = "55351af7-c7e9-48d6-89ff-24e801d99491"
version = "0.10.14"

[[deps.Extents]]
git-tree-sha1 = "b309b36a9e02fe7be71270dd8c0fd873625332b4"
uuid = "411431e0-e8b7-467b-b5e0-f676ba4f2910"
version = "0.1.6"

[[deps.FFMPEG]]
deps = ["FFMPEG_jll"]
git-tree-sha1 = "53ebe7511fa11d33bec688a9178fac4e49eeee00"
uuid = "c87230d0-a227-11e9-1b43-d7ebe4e7570a"
version = "0.4.2"

[[deps.FFMPEG_jll]]
deps = ["Artifacts", "Bzip2_jll", "FreeType2_jll", "FriBidi_jll", "JLLWrappers", "LAME_jll", "Libdl", "Ogg_jll", "OpenSSL_jll", "Opus_jll", "PCRE2_jll", "Zlib_jll", "libaom_jll", "libass_jll", "libfdk_aac_jll", "libvorbis_jll", "x264_jll", "x265_jll"]
git-tree-sha1 = "466d45dc38e15794ec7d5d63ec03d776a9aff36e"
uuid = "b22a6f82-2f65-5046-a5b2-351ab43fb4e5"
version = "4.4.4+1"

[[deps.FFTW]]
deps = ["AbstractFFTs", "FFTW_jll", "LinearAlgebra", "MKL_jll", "Preferences", "Reexport"]
git-tree-sha1 = "797762812ed063b9b94f6cc7742bc8883bb5e69e"
uuid = "7a1cc6ca-52ef-59f5-83cd-3a7055c09341"
version = "1.9.0"

[[deps.FFTW_jll]]
deps = ["Artifacts", "JLLWrappers", "Libdl"]
git-tree-sha1 = "6d6219a004b8cf1e0b4dbe27a2860b8e04eba0be"
uuid = "f5851436-0d7a-5f13-b9de-f02708fd171a"
version = "3.3.11+0"

[[deps.FastBroadcast]]
deps = ["ArrayInterface", "LinearAlgebra", "Polyester", "Static", "StaticArrayInterface", "StrideArraysCore"]
git-tree-sha1 = "ab1b34570bcdf272899062e1a56285a53ecaae08"
uuid = "7034ab61-46d4-4ed7-9d0f-46aef9175898"
version = "0.3.5"

[[deps.FastClosures]]
git-tree-sha1 = "acebe244d53ee1b461970f8910c235b259e772ef"
uuid = "9aa1b823-49e4-5ca5-8b0f-3971ec8bab6a"
version = "0.3.2"

[[deps.FastGaussQuadrature]]
deps = ["LinearAlgebra", "SpecialFunctions", "StaticArrays"]
git-tree-sha1 = "fd923962364b645f3719855c88f7074413a6ad92"
uuid = "442a2c76-b920-505d-bb47-c5924d526838"
version = "1.0.2"

[[deps.FastPower]]
git-tree-sha1 = "df32f07f373f06260cd6af5371385b5ef85dd762"
uuid = "a4df4552-cc26-4903-aec0-212e50a0e84b"
version = "1.1.2"

    [deps.FastPower.extensions]
    FastPowerEnzymeExt = "Enzyme"
    FastPowerForwardDiffExt = "ForwardDiff"
    FastPowerMeasurementsExt = "Measurements"
    FastPowerMonteCarloMeasurementsExt = "MonteCarloMeasurements"
    FastPowerReverseDiffExt = "ReverseDiff"
    FastPowerTrackerExt = "Tracker"

    [deps.FastPower.weakdeps]
    Enzyme = "7da242da-08ed-463a-9acd-ee780be4f1d9"
    ForwardDiff = "f6369f11-7733-5829-9624-2563aa707210"
    Measurements = "eff96d63-e80a-5855-80a2-b1b0885c5ab7"
    MonteCarloMeasurements = "0987c9cc-fe09-11e8-30f0-b96dd679fdca"
    ReverseDiff = "37e2e3b7-166d-5795-8a7a-e32c996b4267"
    Tracker = "9f7883ad-71c0-57eb-9f7f-b5c9e6d3789c"

[[deps.FileIO]]
deps = ["Pkg", "Requires", "UUIDs"]
git-tree-sha1 = "b66970a70db13f45b7e57fbda1736e1cf72174ea"
uuid = "5789e2e9-d7fb-5bc7-8068-2c6fae9b9549"
version = "1.17.0"
weakdeps = ["HTTP"]

    [deps.FileIO.extensions]
    HTTPExt = "HTTP"

[[deps.FilePaths]]
deps = ["FilePathsBase", "MacroTools", "Reexport", "Requires"]
git-tree-sha1 = "919d9412dbf53a2e6fe74af62a73ceed0bce0629"
uuid = "8fc22ac5-c921-52a6-82fd-178b2807b824"
version = "0.8.3"

[[deps.FilePathsBase]]
deps = ["Compat", "Dates"]
git-tree-sha1 = "3bab2c5aa25e7840a4b065805c0cdfc01f3068d2"
uuid = "48062228-2e41-5def-b9a4-89aafe57970f"
version = "0.9.24"
weakdeps = ["Mmap", "Test"]

    [deps.FilePathsBase.extensions]
    FilePathsBaseMmapExt = "Mmap"
    FilePathsBaseTestExt = "Test"

[[deps.FileWatching]]
uuid = "7b1f6079-737a-58dc-b8bc-7a2ca5c1b5ee"
version = "1.11.0"

[[deps.FillArrays]]
deps = ["LinearAlgebra"]
git-tree-sha1 = "6a70198746448456524cb442b8af316927ff3e1a"
uuid = "1a297f60-69ca-5386-bcde-b61e274b549b"
version = "1.13.0"
weakdeps = ["PDMats", "SparseArrays", "Statistics"]

    [deps.FillArrays.extensions]
    FillArraysPDMatsExt = "PDMats"
    FillArraysSparseArraysExt = "SparseArrays"
    FillArraysStatisticsExt = "Statistics"

[[deps.FiniteDiff]]
deps = ["ArrayInterface", "LinearAlgebra", "Setfield"]
git-tree-sha1 = "f089ab1f834470c525562030c8cfde4025d5e915"
uuid = "6a86dc24-6348-571c-b903-95158fe2bd41"
version = "2.27.0"

    [deps.FiniteDiff.extensions]
    FiniteDiffBandedMatricesExt = "BandedMatrices"
    FiniteDiffBlockBandedMatricesExt = "BlockBandedMatrices"
    FiniteDiffSparseArraysExt = "SparseArrays"
    FiniteDiffStaticArraysExt = "StaticArrays"

    [deps.FiniteDiff.weakdeps]
    BandedMatrices = "aae01518-5342-5314-be14-df237901396f"
    BlockBandedMatrices = "ffab5731-97b5-5995-9138-79e8c1846df0"
    SparseArrays = "2f01184e-e22b-5df5-ae63-d93ebab69eaf"
    StaticArrays = "90137ffa-7385-5640-81b9-e52037218182"

[[deps.FixedPointNumbers]]
deps = ["Statistics"]
git-tree-sha1 = "05882d6995ae5c12bb5f36dd2ed3f61c98cbb172"
uuid = "53c48c17-4a7d-5ca2-90c5-79b7896eea93"
version = "0.8.5"

[[deps.Fontconfig_jll]]
deps = ["Artifacts", "Bzip2_jll", "Expat_jll", "FreeType2_jll", "JLLWrappers", "Libdl", "Libuuid_jll", "Zlib_jll"]
git-tree-sha1 = "301b5d5d731a0654825f1f2e906990f7141a106b"
uuid = "a3f928ae-7b40-5064-980b-68af3947d34b"
version = "2.16.0+0"

[[deps.Format]]
git-tree-sha1 = "9c68794ef81b08086aeb32eeaf33531668d5f5fc"
uuid = "1fa38f19-a742-5d3f-a2b9-30dd87b9d5f8"
version = "1.3.7"

[[deps.ForwardDiff]]
deps = ["CommonSubexpressions", "DiffResults", "DiffRules", "LinearAlgebra", "LogExpFunctions", "NaNMath", "Preferences", "Printf", "Random", "SpecialFunctions"]
git-tree-sha1 = "910febccb28d493032495b7009dce7d7f7aee554"
uuid = "f6369f11-7733-5829-9624-2563aa707210"
version = "1.0.1"
weakdeps = ["StaticArrays"]

    [deps.ForwardDiff.extensions]
    ForwardDiffStaticArraysExt = "StaticArrays"

[[deps.FreeType]]
deps = ["CEnum", "FreeType2_jll"]
git-tree-sha1 = "907369da0f8e80728ab49c1c7e09327bf0d6d999"
uuid = "b38be410-82b0-50bf-ab77-7b57e271db43"
version = "4.1.1"

[[deps.FreeType2_jll]]
deps = ["Artifacts", "Bzip2_jll", "JLLWrappers", "Libdl", "Zlib_jll"]
git-tree-sha1 = "2c5512e11c791d1baed2049c5652441b28fc6a31"
uuid = "d7e528f0-a631-5988-bf34-fe36492bcfd7"
version = "2.13.4+0"

[[deps.FreeTypeAbstraction]]
deps = ["BaseDirs", "ColorVectorSpace", "Colors", "FreeType", "GeometryBasics", "Mmap"]
git-tree-sha1 = "4ebb930ef4a43817991ba35db6317a05e59abd11"
uuid = "663a7486-cb36-511b-a19d-713bb74d65c9"
version = "0.10.8"

[[deps.FriBidi_jll]]
deps = ["Artifacts", "JLLWrappers", "Libdl"]
git-tree-sha1 = "7a214fdac5ed5f59a22c2d9a885a16da1c74bbc7"
uuid = "559328eb-81f9-559d-9380-de523a88c83c"
version = "1.0.17+0"

[[deps.FunctionWrappers]]
git-tree-sha1 = "d62485945ce5ae9c0c48f124a84998d755bae00e"
uuid = "069b7b12-0de2-55c6-9aab-29f3d0a68a2e"
version = "1.1.3"

[[deps.FunctionWrappersWrappers]]
deps = ["FunctionWrappers"]
git-tree-sha1 = "b104d487b34566608f8b4e1c39fb0b10aa279ff8"
uuid = "77dc65aa-8811-40c2-897b-53d922fa7daf"
version = "0.1.3"

[[deps.Future]]
deps = ["Random"]
uuid = "9fa8497b-333b-5362-9e8d-4d0656e87820"
version = "1.11.0"

[[deps.GLFW_jll]]
deps = ["Artifacts", "JLLWrappers", "Libdl", "Libglvnd_jll", "Xorg_libXcursor_jll", "Xorg_libXi_jll", "Xorg_libXinerama_jll", "Xorg_libXrandr_jll", "libdecor_jll", "xkbcommon_jll"]
git-tree-sha1 = "fcb0584ff34e25155876418979d4c8971243bb89"
uuid = "0656b61e-2033-5cc2-a64a-77c0f6c09b89"
version = "3.4.0+2"

[[deps.GPUArraysCore]]
deps = ["Adapt"]
git-tree-sha1 = "83cf05ab16a73219e5f6bd1bdfa9848fa24ac627"
uuid = "46192b85-c4d5-4398-a991-12ede77f4527"
version = "0.2.0"

[[deps.GR]]
deps = ["Artifacts", "Base64", "DelimitedFiles", "Downloads", "GR_jll", "HTTP", "JSON", "Libdl", "LinearAlgebra", "Preferences", "Printf", "Qt6Wayland_jll", "Random", "Serialization", "Sockets", "TOML", "Tar", "Test", "p7zip_jll"]
git-tree-sha1 = "4424dca1462cc3f19a0e6f07b809ad948ac1d62b"
uuid = "28b8d3ca-fb5f-59d9-8090-bfdbd6d07a71"
version = "0.73.16"

[[deps.GR_jll]]
deps = ["Artifacts", "Bzip2_jll", "Cairo_jll", "FFMPEG_jll", "Fontconfig_jll", "FreeType2_jll", "GLFW_jll", "JLLWrappers", "JpegTurbo_jll", "Libdl", "Libtiff_jll", "Pixman_jll", "Qt6Base_jll", "Zlib_jll", "libpng_jll"]
git-tree-sha1 = "d7ecfaca1ad1886de4f9053b5b8aef34f36ede7f"
uuid = "d2c73de3-f751-5644-a686-071e5b155ba9"
version = "0.73.16+0"

[[deps.GenericSchur]]
deps = ["LinearAlgebra", "Printf"]
git-tree-sha1 = "f88e0ba1f6b42121a7c1dfe93a9687d8e164c91b"
uuid = "c145ed77-6b09-5dd9-b285-bf645a82121e"
version = "0.5.5"

[[deps.GeoFormatTypes]]
git-tree-sha1 = "8e233d5167e63d708d41f87597433f59a0f213fe"
uuid = "68eda718-8dee-11e9-39e7-89f7f65f511f"
version = "0.4.4"

[[deps.GeoInterface]]
deps = ["DataAPI", "Extents", "GeoFormatTypes"]
git-tree-sha1 = "294e99f19869d0b0cb71aef92f19d03649d028d5"
uuid = "cf35fbd7-0cd7-5166-be24-54bfbe79505f"
version = "1.4.1"

[[deps.GeometryBasics]]
deps = ["EarCut_jll", "Extents", "GeoInterface", "IterTools", "LinearAlgebra", "PrecompileTools", "Random", "StaticArrays"]
git-tree-sha1 = "2670cf32dcf0229c9893b895a9afe725edb23545"
uuid = "5c1252a2-5f33-56bf-86c9-59e7332b4326"
version = "0.5.9"

[[deps.Gettext_jll]]
deps = ["Artifacts", "CompilerSupportLibraries_jll", "JLLWrappers", "Libdl", "Libiconv_jll", "Pkg", "XML2_jll"]
git-tree-sha1 = "9b02998aba7bf074d14de89f9d37ca24a1a0b046"
uuid = "78b55507-aeef-58d4-861c-77aaff3498b1"
version = "0.21.0+0"

[[deps.Giflib_jll]]
deps = ["Artifacts", "JLLWrappers", "Libdl"]
git-tree-sha1 = "6570366d757b50fabae9f4315ad74d2e40c0560a"
uuid = "59f7168a-df46-5410-90c8-f2779963d0ec"
version = "5.2.3+0"

[[deps.Glib_jll]]
deps = ["Artifacts", "Gettext_jll", "JLLWrappers", "Libdl", "Libffi_jll", "Libiconv_jll", "Libmount_jll", "PCRE2_jll", "Zlib_jll"]
git-tree-sha1 = "fee60557e4f19d0fe5cd169211fdda80e494f4e8"
uuid = "7746bdde-850d-59dc-9ae8-88ece973131d"
version = "2.84.0+0"

[[deps.Graphics]]
deps = ["Colors", "LinearAlgebra", "NaNMath"]
git-tree-sha1 = "a641238db938fff9b2f60d08ed9030387daf428c"
uuid = "a2bd30eb-e257-5431-a919-1863eab51364"
version = "1.1.3"

[[deps.Graphite2_jll]]
deps = ["Artifacts", "JLLWrappers", "Libdl"]
git-tree-sha1 = "8a6dbda1fd736d60cc477d99f2e7a042acfa46e8"
uuid = "3b182d85-2403-5c21-9c21-1e1f0cc25472"
version = "1.3.15+0"

[[deps.GridLayoutBase]]
deps = ["GeometryBasics", "InteractiveUtils", "Observables"]
git-tree-sha1 = "dc6bed05c15523624909b3953686c5f5ffa10adc"
uuid = "3955a311-db13-416c-9275-1d80ed98e5e9"
version = "0.11.1"

[[deps.Grisu]]
git-tree-sha1 = "53bb909d1151e57e2484c3d1b53e19552b887fb2"
uuid = "42e2da0e-8278-4e71-bc24-59509adca0fe"
version = "1.0.2"

[[deps.HDF5]]
deps = ["Compat", "HDF5_jll", "Libdl", "MPIPreferences", "Mmap", "Preferences", "Printf", "Random", "Requires", "UUIDs"]
git-tree-sha1 = "e856eef26cf5bf2b0f95f8f4fc37553c72c8641c"
uuid = "f67ccb44-e63f-5c2f-98bd-6dc0ccc4ba2f"
version = "0.17.2"

    [deps.HDF5.extensions]
    MPIExt = "MPI"

    [deps.HDF5.weakdeps]
    MPI = "da04e1cc-30fd-572f-bb4f-1f8673147195"

[[deps.HDF5_jll]]
deps = ["Artifacts", "CompilerSupportLibraries_jll", "JLLWrappers", "LazyArtifacts", "LibCURL_jll", "Libdl", "MPICH_jll", "MPIPreferences", "MPItrampoline_jll", "MicrosoftMPI_jll", "OpenMPI_jll", "OpenSSL_jll", "TOML", "Zlib_jll", "libaec_jll"]
git-tree-sha1 = "e94f84da9af7ce9c6be049e9067e511e17ff89ec"
uuid = "0234f1f7-429e-5d53-9886-15a909be8d59"
version = "1.14.6+0"

[[deps.HTTP]]
deps = ["Base64", "CodecZlib", "ConcurrentUtilities", "Dates", "ExceptionUnwrapping", "Logging", "LoggingExtras", "MbedTLS", "NetworkOptions", "OpenSSL", "PrecompileTools", "Random", "SimpleBufferStream", "Sockets", "URIs", "UUIDs"]
git-tree-sha1 = "ed5e9c58612c4e081aecdb6e1a479e18462e041e"
uuid = "cd3eb016-35fb-5094-929b-558a96fad6f3"
version = "1.10.17"

[[deps.HarfBuzz_jll]]
deps = ["Artifacts", "Cairo_jll", "Fontconfig_jll", "FreeType2_jll", "Glib_jll", "Graphite2_jll", "JLLWrappers", "Libdl", "Libffi_jll"]
git-tree-sha1 = "f923f9a774fcf3f5cb761bfa43aeadd689714813"
uuid = "2e76f6c2-a576-52d4-95c1-20adfe4de566"
version = "8.5.1+0"

[[deps.Hwloc_jll]]
deps = ["Artifacts", "JLLWrappers", "Libdl"]
git-tree-sha1 = "92f65c4d78ce8cdbb6b68daf88889950b0a99d11"
uuid = "e33a78d0-f292-5ffc-b300-72abe9b543c8"
version = "2.12.1+0"

[[deps.HypergeometricFunctions]]
deps = ["LinearAlgebra", "OpenLibm_jll", "SpecialFunctions"]
git-tree-sha1 = "68c173f4f449de5b438ee67ed0c9c748dc31a2ec"
uuid = "34004b35-14d8-5ef3-9330-4cdb6864b03a"
version = "0.3.28"

[[deps.IfElse]]
git-tree-sha1 = "debdd00ffef04665ccbb3e150747a77560e8fad1"
uuid = "615f187c-cbe4-4ef1-ba3b-2fcf58d6d173"
version = "0.1.1"

[[deps.ImageAxes]]
deps = ["AxisArrays", "ImageBase", "ImageCore", "Reexport", "SimpleTraits"]
git-tree-sha1 = "e12629406c6c4442539436581041d372d69c55ba"
uuid = "2803e5a7-5153-5ecf-9a86-9b4c37f5f5ac"
version = "0.6.12"

[[deps.ImageBase]]
deps = ["ImageCore", "Reexport"]
git-tree-sha1 = "eb49b82c172811fd2c86759fa0553a2221feb909"
uuid = "c817782e-172a-44cc-b673-b171935fbb9e"
version = "0.1.7"

[[deps.ImageCore]]
deps = ["ColorVectorSpace", "Colors", "FixedPointNumbers", "MappedArrays", "MosaicViews", "OffsetArrays", "PaddedViews", "PrecompileTools", "Reexport"]
git-tree-sha1 = "8c193230235bbcee22c8066b0374f63b5683c2d3"
uuid = "a09fc81d-aa75-5fe9-8630-4744c3626534"
version = "0.10.5"

[[deps.ImageIO]]
deps = ["FileIO", "IndirectArrays", "JpegTurbo", "LazyModules", "Netpbm", "OpenEXR", "PNGFiles", "QOI", "Sixel", "TiffImages", "UUIDs", "WebP"]
git-tree-sha1 = "696144904b76e1ca433b886b4e7edd067d76cbf7"
uuid = "82e4d734-157c-48bb-816b-45c225c6df19"
version = "0.6.9"

[[deps.ImageMetadata]]
deps = ["AxisArrays", "ImageAxes", "ImageBase", "ImageCore"]
git-tree-sha1 = "2a81c3897be6fbcde0802a0ebe6796d0562f63ec"
uuid = "bc367c6b-8a6b-528e-b4bd-a4b897500b49"
version = "0.9.10"

[[deps.Imath_jll]]
deps = ["Artifacts", "JLLWrappers", "Libdl"]
git-tree-sha1 = "0936ba688c6d201805a83da835b55c61a180db52"
uuid = "905a6f67-0a94-5f89-b386-d35d92009cd1"
version = "3.1.11+0"

[[deps.IndirectArrays]]
git-tree-sha1 = "012e604e1c7458645cb8b436f8fba789a51b257f"
uuid = "9b13fd28-a010-5f03-acff-a1bbcff69959"
version = "1.0.0"

[[deps.Inflate]]
git-tree-sha1 = "d1b1b796e47d94588b3757fe84fbf65a5ec4a80d"
uuid = "d25df0c9-e2be-5dd7-82c8-3ad0b3e990b9"
version = "0.1.5"

[[deps.IntelOpenMP_jll]]
deps = ["Artifacts", "JLLWrappers", "LazyArtifacts", "Libdl"]
git-tree-sha1 = "0f14a5456bdc6b9731a5682f439a672750a09e48"
uuid = "1d5cc7b8-4909-519e-a0f8-d0f5ad9712d0"
version = "2025.0.4+0"

[[deps.InteractiveUtils]]
deps = ["Markdown"]
uuid = "b77e0a4c-d291-57a0-90e8-8db25a27a240"
version = "1.11.0"

[[deps.Interpolations]]
deps = ["Adapt", "AxisAlgorithms", "ChainRulesCore", "LinearAlgebra", "OffsetArrays", "Random", "Ratios", "Requires", "SharedArrays", "SparseArrays", "StaticArrays", "WoodburyMatrices"]
git-tree-sha1 = "88a101217d7cb38a7b481ccd50d21876e1d1b0e0"
uuid = "a98d9a8b-a2ab-59e6-89dd-64a1c18fca59"
version = "0.15.1"
weakdeps = ["Unitful"]

    [deps.Interpolations.extensions]
    InterpolationsUnitfulExt = "Unitful"

[[deps.IntervalArithmetic]]
deps = ["CRlibm", "MacroTools", "OpenBLASConsistentFPCSR_jll", "Random", "RoundingEmulator"]
git-tree-sha1 = "79342df41c3c24664e5bf29395cfdf2f2a599412"
uuid = "d1acc4aa-44c8-5952-acd4-ba5d80a2a253"
version = "0.22.36"

    [deps.IntervalArithmetic.extensions]
    IntervalArithmeticArblibExt = "Arblib"
    IntervalArithmeticDiffRulesExt = "DiffRules"
    IntervalArithmeticForwardDiffExt = "ForwardDiff"
    IntervalArithmeticIntervalSetsExt = "IntervalSets"
    IntervalArithmeticLinearAlgebraExt = "LinearAlgebra"
    IntervalArithmeticRecipesBaseExt = "RecipesBase"
    IntervalArithmeticSparseArraysExt = "SparseArrays"

    [deps.IntervalArithmetic.weakdeps]
    Arblib = "fb37089c-8514-4489-9461-98f9c8763369"
    DiffRules = "b552c78f-8df3-52c6-915a-8e097449b14b"
    ForwardDiff = "f6369f11-7733-5829-9624-2563aa707210"
    IntervalSets = "8197267c-284f-5f27-9208-e0e47529a953"
    LinearAlgebra = "37e2e46d-f89d-539d-b4ee-838fcccc9c8e"
    RecipesBase = "3cdcf5f2-1ef4-517c-9805-6587b60abb01"
    SparseArrays = "2f01184e-e22b-5df5-ae63-d93ebab69eaf"

[[deps.IntervalSets]]
git-tree-sha1 = "5fbb102dcb8b1a858111ae81d56682376130517d"
uuid = "8197267c-284f-5f27-9208-e0e47529a953"
version = "0.7.11"
weakdeps = ["Random", "RecipesBase", "Statistics"]

    [deps.IntervalSets.extensions]
    IntervalSetsRandomExt = "Random"
    IntervalSetsRecipesBaseExt = "RecipesBase"
    IntervalSetsStatisticsExt = "Statistics"

[[deps.InverseFunctions]]
git-tree-sha1 = "a779299d77cd080bf77b97535acecd73e1c5e5cb"
uuid = "3587e190-3f89-42d0-90ee-14403ec27112"
version = "0.1.17"
weakdeps = ["Dates", "Test"]

    [deps.InverseFunctions.extensions]
    InverseFunctionsDatesExt = "Dates"
    InverseFunctionsTestExt = "Test"

[[deps.IrrationalConstants]]
git-tree-sha1 = "e2222959fbc6c19554dc15174c81bf7bf3aa691c"
uuid = "92d709cd-6900-40b7-9082-c6be49f344b6"
version = "0.2.4"

[[deps.Isoband]]
deps = ["isoband_jll"]
git-tree-sha1 = "f9b6d97355599074dc867318950adaa6f9946137"
uuid = "f1662d9f-8043-43de-a69a-05efc1cc6ff4"
version = "0.1.1"

[[deps.IterTools]]
git-tree-sha1 = "42d5f897009e7ff2cf88db414a389e5ed1bdd023"
uuid = "c8e1da08-722c-5040-9ed9-7db0dc04731e"
version = "1.10.0"

[[deps.IteratorInterfaceExtensions]]
git-tree-sha1 = "a3f24677c21f5bbe9d2a714f95dcd58337fb2856"
uuid = "82899510-4779-5014-852e-03e436cf321d"
version = "1.0.0"

[[deps.JLD2]]
deps = ["FileIO", "MacroTools", "Mmap", "OrderedCollections", "PrecompileTools", "TranscodingStreams"]
git-tree-sha1 = "8e071648610caa2d3a5351aba03a936a0c37ec61"
uuid = "033835bb-8acc-5ee8-8aae-3f567f8a3819"
version = "0.5.13"
weakdeps = ["UnPack"]

    [deps.JLD2.extensions]
    UnPackExt = "UnPack"

[[deps.JLFzf]]
deps = ["REPL", "Random", "fzf_jll"]
git-tree-sha1 = "82f7acdc599b65e0f8ccd270ffa1467c21cb647b"
uuid = "1019f520-868f-41f5-a6de-eb00f4b6a39c"
version = "0.1.11"

[[deps.JLLWrappers]]
deps = ["Artifacts", "Preferences"]
git-tree-sha1 = "a007feb38b422fbdab534406aeca1b86823cb4d6"
uuid = "692b3bcd-3c85-4b1f-b108-f13ce0eb3210"
version = "1.7.0"

[[deps.JSON]]
deps = ["Dates", "Mmap", "Parsers", "Unicode"]
git-tree-sha1 = "31e996f0a15c7b280ba9f76636b3ff9e2ae58c9a"
uuid = "682c06a0-de6a-54ab-a142-c8b1cf79cde6"
version = "0.21.4"

[[deps.Jieko]]
deps = ["ExproniconLite"]
git-tree-sha1 = "2f05ed29618da60c06a87e9c033982d4f71d0b6c"
uuid = "ae98c720-c025-4a4a-838c-29b094483192"
version = "0.2.1"

[[deps.JpegTurbo]]
deps = ["CEnum", "FileIO", "ImageCore", "JpegTurbo_jll", "TOML"]
git-tree-sha1 = "9496de8fb52c224a2e3f9ff403947674517317d9"
uuid = "b835a17e-a41a-41e7-81f0-2f016b05efe0"
version = "0.1.6"

[[deps.JpegTurbo_jll]]
deps = ["Artifacts", "JLLWrappers", "Libdl"]
git-tree-sha1 = "eac1206917768cb54957c65a615460d87b455fc1"
uuid = "aacddb02-875f-59d6-b918-886e6ef4fbf8"
version = "3.1.1+0"

[[deps.KernelDensity]]
deps = ["Distributions", "DocStringExtensions", "FFTW", "Interpolations", "StatsBase"]
git-tree-sha1 = "7d703202e65efa1369de1279c162b915e245eed1"
uuid = "5ab0869b-81aa-558d-bb23-cbf5423bbe9b"
version = "0.6.9"

[[deps.Krylov]]
deps = ["LinearAlgebra", "Printf", "SparseArrays"]
git-tree-sha1 = "b94257a1a8737099ca40bc7271a8b374033473ed"
uuid = "ba0b0d4f-ebba-5204-a429-3ac8c609bfb7"
version = "0.10.1"

[[deps.LAME_jll]]
deps = ["Artifacts", "JLLWrappers", "Libdl"]
git-tree-sha1 = "170b660facf5df5de098d866564877e119141cbd"
uuid = "c1c5ebd0-6772-5130-a774-d5fcae4a789d"
version = "3.100.2+0"

[[deps.LERC_jll]]
deps = ["Artifacts", "JLLWrappers", "Libdl"]
git-tree-sha1 = "aaafe88dccbd957a8d82f7d05be9b69172e0cee3"
uuid = "88015f11-f218-50d7-93a8-a6af411a945d"
version = "4.0.1+0"

[[deps.LLVMOpenMP_jll]]
deps = ["Artifacts", "JLLWrappers", "Libdl"]
git-tree-sha1 = "eb62a3deb62fc6d8822c0c4bef73e4412419c5d8"
uuid = "1d63c593-3942-5779-bab2-d838dc0a180e"
version = "18.1.8+0"

[[deps.LZO_jll]]
deps = ["Artifacts", "JLLWrappers", "Libdl"]
git-tree-sha1 = "1c602b1127f4751facb671441ca72715cc95938a"
uuid = "dd4b983a-f0e5-5f8d-a1b7-129d4a5fb1ac"
version = "2.10.3+0"

[[deps.LaTeXStrings]]
git-tree-sha1 = "dda21b8cbd6a6c40d9d02a73230f9d70fed6918c"
uuid = "b964fa9f-0449-5b57-a5c2-d3ea65f4040f"
version = "1.4.0"

[[deps.Latexify]]
deps = ["Format", "InteractiveUtils", "LaTeXStrings", "MacroTools", "Markdown", "OrderedCollections", "Requires"]
git-tree-sha1 = "4f34eaabe49ecb3fb0d58d6015e32fd31a733199"
uuid = "23fbe1c1-3f47-55db-b15f-69d7ec21a316"
version = "0.16.8"

    [deps.Latexify.extensions]
    DataFramesExt = "DataFrames"
    SparseArraysExt = "SparseArrays"
    SymEngineExt = "SymEngine"
    TectonicExt = "tectonic_jll"

    [deps.Latexify.weakdeps]
    DataFrames = "a93c6f00-e57d-5684-b7b6-d8193f3e46c0"
    SparseArrays = "2f01184e-e22b-5df5-ae63-d93ebab69eaf"
    SymEngine = "123dc426-2d89-5057-bbad-38513e3affd8"
    tectonic_jll = "d7dd28d6-a5e6-559c-9131-7eb760cdacc5"

[[deps.LayoutPointers]]
deps = ["ArrayInterface", "LinearAlgebra", "ManualMemory", "SIMDTypes", "Static", "StaticArrayInterface"]
git-tree-sha1 = "a9eaadb366f5493a5654e843864c13d8b107548c"
uuid = "10f19ff3-798f-405d-979b-55457f8fc047"
version = "0.1.17"

[[deps.LazyArrays]]
deps = ["ArrayLayouts", "FillArrays", "LinearAlgebra", "MacroTools", "SparseArrays"]
git-tree-sha1 = "866ce84b15e54d758c11946aacd4e5df0e60b7a3"
uuid = "5078a376-72f3-5289-bfd5-ec5146d43c02"
version = "2.6.1"

    [deps.LazyArrays.extensions]
    LazyArraysBandedMatricesExt = "BandedMatrices"
    LazyArraysBlockArraysExt = "BlockArrays"
    LazyArraysBlockBandedMatricesExt = "BlockBandedMatrices"
    LazyArraysStaticArraysExt = "StaticArrays"

    [deps.LazyArrays.weakdeps]
    BandedMatrices = "aae01518-5342-5314-be14-df237901396f"
    BlockArrays = "8e7c35d0-a365-5155-bbbb-fb81a777f24e"
    BlockBandedMatrices = "ffab5731-97b5-5995-9138-79e8c1846df0"
    StaticArrays = "90137ffa-7385-5640-81b9-e52037218182"

[[deps.LazyArtifacts]]
deps = ["Artifacts", "Pkg"]
uuid = "4af54fe1-eca0-43a8-85a7-787d91b784e3"
version = "1.11.0"

[[deps.LazyModules]]
git-tree-sha1 = "a560dd966b386ac9ae60bdd3a3d3a326062d3c3e"
uuid = "8cdb02fc-e678-4876-92c5-9defec4f444e"
version = "0.3.1"

[[deps.LibCURL]]
deps = ["LibCURL_jll", "MozillaCACerts_jll"]
uuid = "b27032c2-a3e7-50c8-80cd-2d36dbcbfd21"
version = "0.6.4"

[[deps.LibCURL_jll]]
deps = ["Artifacts", "LibSSH2_jll", "Libdl", "MbedTLS_jll", "Zlib_jll", "nghttp2_jll"]
uuid = "deac9b47-8bc7-5906-a0fe-35ac56dc84c0"
version = "8.6.0+0"

[[deps.LibGit2]]
deps = ["Base64", "LibGit2_jll", "NetworkOptions", "Printf", "SHA"]
uuid = "76f85450-5226-5b5a-8eaa-529ad045b433"
version = "1.11.0"

[[deps.LibGit2_jll]]
deps = ["Artifacts", "LibSSH2_jll", "Libdl", "MbedTLS_jll"]
uuid = "e37daf67-58a4-590a-8e99-b0245dd2ffc5"
version = "1.7.2+0"

[[deps.LibSSH2_jll]]
deps = ["Artifacts", "Libdl", "MbedTLS_jll"]
uuid = "29816b5a-b9ab-546f-933c-edad1886dfa8"
version = "1.11.0+1"

[[deps.Libdl]]
uuid = "8f399da3-3557-5675-b5ff-fb832c97cbdb"
version = "1.11.0"

[[deps.Libffi_jll]]
deps = ["Artifacts", "JLLWrappers", "Libdl"]
git-tree-sha1 = "c8da7e6a91781c41a863611c7e966098d783c57a"
uuid = "e9f186c6-92d2-5b65-8a66-fee21dc1b490"
version = "3.4.7+0"

[[deps.Libglvnd_jll]]
deps = ["Artifacts", "JLLWrappers", "Libdl", "Xorg_libX11_jll", "Xorg_libXext_jll"]
git-tree-sha1 = "d36c21b9e7c172a44a10484125024495e2625ac0"
uuid = "7e76a0d4-f3c7-5321-8279-8d96eeed0f29"
version = "1.7.1+1"

[[deps.Libiconv_jll]]
deps = ["Artifacts", "JLLWrappers", "Libdl"]
git-tree-sha1 = "be484f5c92fad0bd8acfef35fe017900b0b73809"
uuid = "94ce4f54-9a6c-5748-9c1c-f9c7231a4531"
version = "1.18.0+0"

[[deps.Libmount_jll]]
deps = ["Artifacts", "JLLWrappers", "Libdl"]
git-tree-sha1 = "a31572773ac1b745e0343fe5e2c8ddda7a37e997"
uuid = "4b2f31a3-9ecc-558c-b454-b3730dcb73e9"
version = "2.41.0+0"

[[deps.Libtiff_jll]]
deps = ["Artifacts", "JLLWrappers", "JpegTurbo_jll", "LERC_jll", "Libdl", "XZ_jll", "Zlib_jll", "Zstd_jll"]
git-tree-sha1 = "4ab7581296671007fc33f07a721631b8855f4b1d"
uuid = "89763e89-9b03-5906-acba-b20f662cd828"
version = "4.7.1+0"

[[deps.Libuuid_jll]]
deps = ["Artifacts", "JLLWrappers", "Libdl"]
git-tree-sha1 = "321ccef73a96ba828cd51f2ab5b9f917fa73945a"
uuid = "38a345b3-de98-5d2b-a5d3-14cd9215e700"
version = "2.41.0+0"

[[deps.LineSearch]]
deps = ["ADTypes", "CommonSolve", "ConcreteStructs", "FastClosures", "LinearAlgebra", "MaybeInplace", "SciMLBase", "SciMLJacobianOperators", "StaticArraysCore"]
git-tree-sha1 = "97d502765cc5cf3a722120f50da03c2474efce04"
uuid = "87fe0de2-c867-4266-b59a-2f0a94fc965b"
version = "0.1.4"
weakdeps = ["LineSearches"]

    [deps.LineSearch.extensions]
    LineSearchLineSearchesExt = "LineSearches"

[[deps.LineSearches]]
deps = ["LinearAlgebra", "NLSolversBase", "NaNMath", "Parameters", "Printf"]
git-tree-sha1 = "4adee99b7262ad2a1a4bbbc59d993d24e55ea96f"
uuid = "d3d80556-e9d4-5f37-9878-2ab0fcc64255"
version = "7.4.0"

[[deps.LinearAlgebra]]
deps = ["Libdl", "OpenBLAS_jll", "libblastrampoline_jll"]
uuid = "37e2e46d-f89d-539d-b4ee-838fcccc9c8e"
version = "1.11.0"

[[deps.LinearSolve]]
deps = ["ArrayInterface", "ChainRulesCore", "ConcreteStructs", "DocStringExtensions", "EnumX", "GPUArraysCore", "InteractiveUtils", "Krylov", "LazyArrays", "Libdl", "LinearAlgebra", "MKL_jll", "Markdown", "PrecompileTools", "Preferences", "RecursiveArrayTools", "Reexport", "SciMLBase", "SciMLOperators", "Setfield", "StaticArraysCore", "UnPack"]
git-tree-sha1 = "c0d1a91a50af6778863d320761f807f641f74935"
uuid = "7ed4a6bd-45f5-4d41-b270-4a48e9bafcae"
version = "3.17.0"

    [deps.LinearSolve.extensions]
    LinearSolveBandedMatricesExt = "BandedMatrices"
    LinearSolveBlockDiagonalsExt = "BlockDiagonals"
    LinearSolveCUDAExt = "CUDA"
    LinearSolveCUDSSExt = "CUDSS"
    LinearSolveEnzymeExt = "EnzymeCore"
    LinearSolveFastAlmostBandedMatricesExt = "FastAlmostBandedMatrices"
    LinearSolveFastLapackInterfaceExt = "FastLapackInterface"
    LinearSolveHYPREExt = "HYPRE"
    LinearSolveIterativeSolversExt = "IterativeSolvers"
    LinearSolveKernelAbstractionsExt = "KernelAbstractions"
    LinearSolveKrylovKitExt = "KrylovKit"
    LinearSolveMetalExt = "Metal"
    LinearSolvePardisoExt = ["Pardiso", "SparseArrays"]
    LinearSolveRecursiveFactorizationExt = "RecursiveFactorization"
    LinearSolveSparseArraysExt = "SparseArrays"
    LinearSolveSparspakExt = ["SparseArrays", "Sparspak"]

    [deps.LinearSolve.weakdeps]
    BandedMatrices = "aae01518-5342-5314-be14-df237901396f"
    BlockDiagonals = "0a1fb500-61f7-11e9-3c65-f5ef3456f9f0"
    CUDA = "052768ef-5323-5732-b1bb-66c8b64840ba"
    CUDSS = "45b445bb-4962-46a0-9369-b4df9d0f772e"
    EnzymeCore = "f151be2c-9106-41f4-ab19-57ee4f262869"
    FastAlmostBandedMatrices = "9d29842c-ecb8-4973-b1e9-a27b1157504e"
    FastLapackInterface = "29a986be-02c6-4525-aec4-84b980013641"
    HYPRE = "b5ffcf37-a2bd-41ab-a3da-4bd9bc8ad771"
    IterativeSolvers = "42fd0dbc-a981-5370-80f2-aaf504508153"
    KernelAbstractions = "63c18a36-062a-441e-b654-da1e3ab1ce7c"
    KrylovKit = "0b1a1467-8014-51b9-945f-bf0ae24f4b77"
    Metal = "dde4c033-4e86-420c-a63e-0dd931031962"
    Pardiso = "46dd5b70-b6fb-5a00-ae2d-e8fea33afaf2"
    RecursiveFactorization = "f2c3362d-daeb-58d1-803e-2bc74f2840b4"
    SparseArrays = "2f01184e-e22b-5df5-ae63-d93ebab69eaf"
    Sparspak = "e56a9233-b9d6-4f03-8d0f-1825330902ac"

[[deps.LogExpFunctions]]
deps = ["DocStringExtensions", "IrrationalConstants", "LinearAlgebra"]
git-tree-sha1 = "13ca9e2586b89836fd20cccf56e57e2b9ae7f38f"
uuid = "2ab3a3ac-af41-5b50-aa03-7779005ae688"
version = "0.3.29"

    [deps.LogExpFunctions.extensions]
    LogExpFunctionsChainRulesCoreExt = "ChainRulesCore"
    LogExpFunctionsChangesOfVariablesExt = "ChangesOfVariables"
    LogExpFunctionsInverseFunctionsExt = "InverseFunctions"

    [deps.LogExpFunctions.weakdeps]
    ChainRulesCore = "d360d2e6-b24c-11e9-a2a3-2a2ae2dbcce4"
    ChangesOfVariables = "9e997f8a-9a97-42d5-a9f1-ce6bfc15e2c0"
    InverseFunctions = "3587e190-3f89-42d0-90ee-14403ec27112"

[[deps.Logging]]
uuid = "56ddb016-857b-54e1-b83d-db4d58db5568"
version = "1.11.0"

[[deps.LoggingExtras]]
deps = ["Dates", "Logging"]
git-tree-sha1 = "f02b56007b064fbfddb4c9cd60161b6dd0f40df3"
uuid = "e6f89c97-d47a-5376-807f-9c37f3926c36"
version = "1.1.0"

[[deps.MAT]]
deps = ["BufferedStreams", "CodecZlib", "HDF5", "SparseArrays"]
git-tree-sha1 = "1d2dd9b186742b0f317f2530ddcbf00eebb18e96"
uuid = "23992714-dd62-5051-b70f-ba57cb901cac"
version = "0.10.7"

[[deps.MKL_jll]]
deps = ["Artifacts", "IntelOpenMP_jll", "JLLWrappers", "LazyArtifacts", "Libdl", "oneTBB_jll"]
git-tree-sha1 = "5de60bc6cb3899cd318d80d627560fae2e2d99ae"
uuid = "856f044c-d86e-5d09-b602-aeab76dc8ba7"
version = "2025.0.1+1"

[[deps.MPICH_jll]]
deps = ["Artifacts", "CompilerSupportLibraries_jll", "Hwloc_jll", "JLLWrappers", "LazyArtifacts", "Libdl", "MPIPreferences", "TOML"]
git-tree-sha1 = "3aa3210044138a1749dbd350a9ba8680869eb503"
uuid = "7cb0a576-ebde-5e09-9194-50597f1243b4"
version = "4.3.0+1"

[[deps.MPIPreferences]]
deps = ["Libdl", "Preferences"]
git-tree-sha1 = "c105fe467859e7f6e9a852cb15cb4301126fac07"
uuid = "3da0fdf6-3ccc-4f1b-acd9-58baa6c99267"
version = "0.1.11"

[[deps.MPItrampoline_jll]]
deps = ["Artifacts", "CompilerSupportLibraries_jll", "JLLWrappers", "LazyArtifacts", "Libdl", "MPIPreferences", "TOML"]
git-tree-sha1 = "ff91ca13c7c472cef700f301c8d752bc2aaff1a8"
uuid = "f1f71cc9-e9ae-5b93-9b94-4fe0e1ad3748"
version = "5.5.3+0"

[[deps.MacroTools]]
git-tree-sha1 = "1e0228a030642014fe5cfe68c2c0a818f9e3f522"
uuid = "1914dd2f-81c6-5fcd-8719-6d5c9610ff09"
version = "0.5.16"

[[deps.Makie]]
deps = ["Animations", "Base64", "CRC32c", "ColorBrewer", "ColorSchemes", "ColorTypes", "Colors", "Contour", "Dates", "DelaunayTriangulation", "Distributions", "DocStringExtensions", "Downloads", "FFMPEG_jll", "FileIO", "FilePaths", "FixedPointNumbers", "Format", "FreeType", "FreeTypeAbstraction", "GeometryBasics", "GridLayoutBase", "ImageBase", "ImageIO", "InteractiveUtils", "Interpolations", "IntervalSets", "InverseFunctions", "Isoband", "KernelDensity", "LaTeXStrings", "LinearAlgebra", "MacroTools", "MakieCore", "Markdown", "MathTeXEngine", "Observables", "OffsetArrays", "PNGFiles", "Packing", "PlotUtils", "PolygonOps", "PrecompileTools", "Printf", "REPL", "Random", "RelocatableFolders", "Scratch", "ShaderAbstractions", "Showoff", "SignedDistanceFields", "SparseArrays", "Statistics", "StatsBase", "StatsFuns", "StructArrays", "TriplotBase", "UnicodeFun", "Unitful"]
git-tree-sha1 = "1d7d16f0e02ec063becd7a140f619b2ffe5f2b11"
uuid = "ee78f7c6-11fb-53f2-987a-cfe4a2b5a57a"
version = "0.22.10"

[[deps.MakieCore]]
deps = ["ColorTypes", "GeometryBasics", "IntervalSets", "Observables"]
git-tree-sha1 = "c3159eb1e3aa3e409edbb71f4035ed8b1fc16e23"
uuid = "20f20a25-4f0e-4fdf-b5d1-57303727442b"
version = "0.9.5"

[[deps.ManualMemory]]
git-tree-sha1 = "bcaef4fc7a0cfe2cba636d84cda54b5e4e4ca3cd"
uuid = "d125e4d3-2237-4719-b19c-fa641b8a4667"
version = "0.1.8"

[[deps.MappedArrays]]
git-tree-sha1 = "2dab0221fe2b0f2cb6754eaa743cc266339f527e"
uuid = "dbb5928d-eab1-5f90-85c2-b9b0edb7c900"
version = "0.4.2"

[[deps.Markdown]]
deps = ["Base64"]
uuid = "d6f4376e-aef5-505a-96c1-9c027394607a"
version = "1.11.0"

[[deps.MathTeXEngine]]
deps = ["AbstractTrees", "Automa", "DataStructures", "FreeTypeAbstraction", "GeometryBasics", "LaTeXStrings", "REPL", "RelocatableFolders", "UnicodeFun"]
git-tree-sha1 = "6e64d2321257cc52f47e193407d0659ea1b2b431"
uuid = "0a4f8689-d25c-4efe-a92b-7142dfc1aa53"
version = "0.6.5"

[[deps.MaybeInplace]]
deps = ["ArrayInterface", "LinearAlgebra", "MacroTools"]
git-tree-sha1 = "54e2fdc38130c05b42be423e90da3bade29b74bd"
uuid = "bb5d69b7-63fc-4a16-80bd-7e42200c7bdb"
version = "0.1.4"
weakdeps = ["SparseArrays"]

    [deps.MaybeInplace.extensions]
    MaybeInplaceSparseArraysExt = "SparseArrays"

[[deps.MbedTLS]]
deps = ["Dates", "MbedTLS_jll", "MozillaCACerts_jll", "NetworkOptions", "Random", "Sockets"]
git-tree-sha1 = "c067a280ddc25f196b5e7df3877c6b226d390aaf"
uuid = "739be429-bea8-5141-9913-cc70e7f3736d"
version = "1.1.9"

[[deps.MbedTLS_jll]]
deps = ["Artifacts", "Libdl"]
uuid = "c8ffd9c3-330d-5841-b78e-0817d7145fa1"
version = "2.28.6+0"

[[deps.Measures]]
git-tree-sha1 = "c13304c81eec1ed3af7fc20e75fb6b26092a1102"
uuid = "442fdcdd-2543-5da2-b0f3-8c86c306513e"
version = "0.3.2"

[[deps.MicrosoftMPI_jll]]
deps = ["Artifacts", "JLLWrappers", "Libdl", "Pkg"]
git-tree-sha1 = "bc95bf4149bf535c09602e3acdf950d9b4376227"
uuid = "9237b28f-5490-5468-be7b-bb81f5f5e6cf"
version = "10.1.4+3"

[[deps.Missings]]
deps = ["DataAPI"]
git-tree-sha1 = "ec4f7fbeab05d7747bdf98eb74d130a2a2ed298d"
uuid = "e1d29d7a-bbdc-5cf2-9ac0-f12de2c33e28"
version = "1.2.0"

[[deps.Mmap]]
uuid = "a63ad114-7e13-5084-954f-fe012c677804"
version = "1.11.0"

[[deps.Models]]
deps = ["DSP", "LinearAlgebra", "NaNStatistics", "Peaks", "Random", "Statistics"]
path = "Models.jl"
uuid = "d93e516b-cdf6-4941-872b-0848ac9e8f65"
version = "1.3.0"

[[deps.MosaicViews]]
deps = ["MappedArrays", "OffsetArrays", "PaddedViews", "StackViews"]
git-tree-sha1 = "7b86a5d4d70a9f5cdf2dacb3cbe6d251d1a61dbe"
uuid = "e94cdb99-869f-56ef-bcf0-1ae2bcbe0389"
version = "0.3.4"

[[deps.Moshi]]
deps = ["ExproniconLite", "Jieko"]
git-tree-sha1 = "453de0fc2be3d11b9b93ca4d0fddd91196dcf1ed"
uuid = "2e0e35c7-a2e4-4343-998d-7ef72827ed2d"
version = "0.3.5"

[[deps.MozillaCACerts_jll]]
uuid = "14a3606d-f60d-562e-9121-12d972cd8159"
version = "2023.12.12"

[[deps.MuladdMacro]]
git-tree-sha1 = "cac9cc5499c25554cba55cd3c30543cff5ca4fab"
uuid = "46d2c3a1-f734-5fdb-9937-b9b9aeba4221"
version = "0.2.4"

[[deps.NLSolversBase]]
deps = ["ADTypes", "DifferentiationInterface", "Distributed", "FiniteDiff", "ForwardDiff"]
git-tree-sha1 = "25a6638571a902ecfb1ae2a18fc1575f86b1d4df"
uuid = "d41bc354-129a-5804-8e4c-c37616107c6c"
version = "7.10.0"

[[deps.NaNMath]]
deps = ["OpenLibm_jll"]
git-tree-sha1 = "9b8215b1ee9e78a293f99797cd31375471b2bcae"
uuid = "77ba4419-2d1f-58cd-9bb1-8ffee604a2e3"
version = "1.1.3"

[[deps.NaNStatistics]]
deps = ["PrecompileTools", "Static", "StaticArrayInterface"]
git-tree-sha1 = "1d1d52981acffb4d6c30ba64ff927f12d378796a"
uuid = "b946abbf-3ea7-4610-9019-9858bfdeaf2d"
version = "0.6.53"

    [deps.NaNStatistics.extensions]
    NaNStatisticsDimensionalDataExt = "DimensionalData"
    NaNStatisticsHwlocExt = "Hwloc"
    NaNStatisticsUnitfulExt = "Unitful"

    [deps.NaNStatistics.weakdeps]
    DimensionalData = "0703355e-b756-11e9-17c0-8b28908087d0"
    Hwloc = "0e44f5e4-bd66-52a0-8798-143a42290a1d"
    Unitful = "1986cc42-f94f-5a68-af5c-568840ba703d"

[[deps.Netpbm]]
deps = ["FileIO", "ImageCore", "ImageMetadata"]
git-tree-sha1 = "d92b107dbb887293622df7697a2223f9f8176fcd"
uuid = "f09324ee-3d7c-5217-9330-fc30815ba969"
version = "1.1.1"

[[deps.NetworkOptions]]
uuid = "ca575930-c2e3-43a9-ace4-1e988b2c1908"
version = "1.2.0"

[[deps.NonlinearSolve]]
deps = ["ADTypes", "ArrayInterface", "BracketingNonlinearSolve", "CommonSolve", "ConcreteStructs", "DiffEqBase", "DifferentiationInterface", "FastClosures", "FiniteDiff", "ForwardDiff", "LineSearch", "LinearAlgebra", "LinearSolve", "NonlinearSolveBase", "NonlinearSolveFirstOrder", "NonlinearSolveQuasiNewton", "NonlinearSolveSpectralMethods", "PrecompileTools", "Preferences", "Reexport", "SciMLBase", "SimpleNonlinearSolve", "SparseArrays", "SparseMatrixColorings", "StaticArraysCore", "SymbolicIndexingInterface"]
git-tree-sha1 = "aeb6fb02e63b4d4f90337ed90ce54ceb4c0efe77"
uuid = "8913a72c-1f9b-4ce2-8d82-65094dcecaec"
version = "4.9.0"

    [deps.NonlinearSolve.extensions]
    NonlinearSolveFastLevenbergMarquardtExt = "FastLevenbergMarquardt"
    NonlinearSolveFixedPointAccelerationExt = "FixedPointAcceleration"
    NonlinearSolveLeastSquaresOptimExt = "LeastSquaresOptim"
    NonlinearSolveMINPACKExt = "MINPACK"
    NonlinearSolveNLSolversExt = "NLSolvers"
    NonlinearSolveNLsolveExt = ["NLsolve", "LineSearches"]
    NonlinearSolvePETScExt = ["PETSc", "MPI"]
    NonlinearSolveSIAMFANLEquationsExt = "SIAMFANLEquations"
    NonlinearSolveSpeedMappingExt = "SpeedMapping"
    NonlinearSolveSundialsExt = "Sundials"

    [deps.NonlinearSolve.weakdeps]
    FastLevenbergMarquardt = "7a0df574-e128-4d35-8cbd-3d84502bf7ce"
    FixedPointAcceleration = "817d07cb-a79a-5c30-9a31-890123675176"
    LeastSquaresOptim = "0fc2ff8b-aaa3-5acd-a817-1944a5e08891"
    LineSearches = "d3d80556-e9d4-5f37-9878-2ab0fcc64255"
    MINPACK = "4854310b-de5a-5eb6-a2a5-c1dee2bd17f9"
    MPI = "da04e1cc-30fd-572f-bb4f-1f8673147195"
    NLSolvers = "337daf1e-9722-11e9-073e-8b9effe078ba"
    NLsolve = "2774e3e8-f4cf-5e23-947b-6d7e65073b56"
    PETSc = "ace2c81b-2b5f-4b1e-a30d-d662738edfe0"
    SIAMFANLEquations = "084e46ad-d928-497d-ad5e-07fa361a48c4"
    SpeedMapping = "f1835b91-879b-4a3f-a438-e4baacf14412"
    Sundials = "c3572dad-4567-51f8-b174-8c6c989267f4"

[[deps.NonlinearSolveBase]]
deps = ["ADTypes", "Adapt", "ArrayInterface", "CommonSolve", "Compat", "ConcreteStructs", "DifferentiationInterface", "EnzymeCore", "FastClosures", "LinearAlgebra", "Markdown", "MaybeInplace", "Preferences", "Printf", "RecursiveArrayTools", "SciMLBase", "SciMLJacobianOperators", "SciMLOperators", "StaticArraysCore", "SymbolicIndexingInterface", "TimerOutputs"]
git-tree-sha1 = "404d71dd057759f4d590191a643113485c4a482a"
uuid = "be0214bd-f91f-a760-ac4e-3421ce2b2da0"
version = "1.12.0"

    [deps.NonlinearSolveBase.extensions]
    NonlinearSolveBaseBandedMatricesExt = "BandedMatrices"
    NonlinearSolveBaseDiffEqBaseExt = "DiffEqBase"
    NonlinearSolveBaseForwardDiffExt = "ForwardDiff"
    NonlinearSolveBaseLineSearchExt = "LineSearch"
    NonlinearSolveBaseLinearSolveExt = "LinearSolve"
    NonlinearSolveBaseSparseArraysExt = "SparseArrays"
    NonlinearSolveBaseSparseMatrixColoringsExt = "SparseMatrixColorings"

    [deps.NonlinearSolveBase.weakdeps]
    BandedMatrices = "aae01518-5342-5314-be14-df237901396f"
    DiffEqBase = "2b5f629d-d688-5b77-993f-72d75c75574e"
    ForwardDiff = "f6369f11-7733-5829-9624-2563aa707210"
    LineSearch = "87fe0de2-c867-4266-b59a-2f0a94fc965b"
    LinearSolve = "7ed4a6bd-45f5-4d41-b270-4a48e9bafcae"
    SparseArrays = "2f01184e-e22b-5df5-ae63-d93ebab69eaf"
    SparseMatrixColorings = "0a514795-09f3-496d-8182-132a7b665d35"

[[deps.NonlinearSolveFirstOrder]]
deps = ["ADTypes", "ArrayInterface", "CommonSolve", "ConcreteStructs", "DiffEqBase", "FiniteDiff", "ForwardDiff", "LineSearch", "LinearAlgebra", "LinearSolve", "MaybeInplace", "NonlinearSolveBase", "PrecompileTools", "Reexport", "SciMLBase", "SciMLJacobianOperators", "Setfield", "StaticArraysCore"]
git-tree-sha1 = "9c8cd0a986518ba317af263549b48e34ac8f776d"
uuid = "5959db7a-ea39-4486-b5fe-2dd0bf03d60d"
version = "1.5.0"

[[deps.NonlinearSolveQuasiNewton]]
deps = ["ArrayInterface", "CommonSolve", "ConcreteStructs", "DiffEqBase", "LinearAlgebra", "LinearSolve", "MaybeInplace", "NonlinearSolveBase", "PrecompileTools", "Reexport", "SciMLBase", "SciMLOperators", "StaticArraysCore"]
git-tree-sha1 = "e3888bdbab6e0bfadbc3164ef4595e40e7b7e954"
uuid = "9a2c21bd-3a47-402d-9113-8faf9a0ee114"
version = "1.6.0"
weakdeps = ["ForwardDiff"]

    [deps.NonlinearSolveQuasiNewton.extensions]
    NonlinearSolveQuasiNewtonForwardDiffExt = "ForwardDiff"

[[deps.NonlinearSolveSpectralMethods]]
deps = ["CommonSolve", "ConcreteStructs", "DiffEqBase", "LineSearch", "MaybeInplace", "NonlinearSolveBase", "PrecompileTools", "Reexport", "SciMLBase"]
git-tree-sha1 = "3398222199e4b9ca0b5840907fb509f28f1a2fdc"
uuid = "26075421-4e9a-44e1-8bd1-420ed7ad02b2"
version = "1.2.0"
weakdeps = ["ForwardDiff"]

    [deps.NonlinearSolveSpectralMethods.extensions]
    NonlinearSolveSpectralMethodsForwardDiffExt = "ForwardDiff"

[[deps.Observables]]
git-tree-sha1 = "7438a59546cf62428fc9d1bc94729146d37a7225"
uuid = "510215fc-4207-5dde-b226-833fc4488ee2"
version = "0.5.5"

[[deps.OffsetArrays]]
git-tree-sha1 = "117432e406b5c023f665fa73dc26e79ec3630151"
uuid = "6fe1bfb0-de20-5000-8ca7-80f57d26f881"
version = "1.17.0"
weakdeps = ["Adapt"]

    [deps.OffsetArrays.extensions]
    OffsetArraysAdaptExt = "Adapt"

[[deps.Ogg_jll]]
deps = ["Artifacts", "JLLWrappers", "Libdl", "Pkg"]
git-tree-sha1 = "887579a3eb005446d514ab7aeac5d1d027658b8f"
uuid = "e7412a2a-1a6e-54c0-be00-318e2571c051"
version = "1.3.5+1"

[[deps.OpenBLASConsistentFPCSR_jll]]
deps = ["Artifacts", "CompilerSupportLibraries_jll", "JLLWrappers", "Libdl"]
git-tree-sha1 = "567515ca155d0020a45b05175449b499c63e7015"
uuid = "6cdc7f73-28fd-5e50-80fb-958a8875b1af"
version = "0.3.29+0"

[[deps.OpenBLAS_jll]]
deps = ["Artifacts", "CompilerSupportLibraries_jll", "Libdl"]
uuid = "4536629a-c528-5b80-bd46-f80d51c5b363"
version = "0.3.27+1"

[[deps.OpenEXR]]
deps = ["Colors", "FileIO", "OpenEXR_jll"]
git-tree-sha1 = "97db9e07fe2091882c765380ef58ec553074e9c7"
uuid = "52e1d378-f018-4a11-a4be-720524705ac7"
version = "0.3.3"

[[deps.OpenEXR_jll]]
deps = ["Artifacts", "Imath_jll", "JLLWrappers", "Libdl", "Zlib_jll"]
git-tree-sha1 = "8292dd5c8a38257111ada2174000a33745b06d4e"
uuid = "18a262bb-aa17-5467-a713-aee519bc75cb"
version = "3.2.4+0"

[[deps.OpenLibm_jll]]
deps = ["Artifacts", "Libdl"]
uuid = "05823500-19ac-5b8b-9628-191a04bc5112"
version = "0.8.5+0"

[[deps.OpenMPI_jll]]
deps = ["Artifacts", "CompilerSupportLibraries_jll", "Hwloc_jll", "JLLWrappers", "LazyArtifacts", "Libdl", "MPIPreferences", "TOML", "Zlib_jll"]
git-tree-sha1 = "047b66eb62f3cae59ed260ebb9075a32a04350f1"
uuid = "fe0851c0-eecd-5654-98d4-656369965a5c"
version = "5.0.7+2"

[[deps.OpenSSL]]
deps = ["BitFlags", "Dates", "MozillaCACerts_jll", "OpenSSL_jll", "Sockets"]
git-tree-sha1 = "f1a7e086c677df53e064e0fdd2c9d0b0833e3f6e"
uuid = "4d8831e6-92b7-49fb-bdf8-b643e874388c"
version = "1.5.0"

[[deps.OpenSSL_jll]]
deps = ["Artifacts", "JLLWrappers", "Libdl"]
git-tree-sha1 = "9216a80ff3682833ac4b733caa8c00390620ba5d"
uuid = "458c3c95-2e84-50aa-8efc-19380b2a3a95"
version = "3.5.0+0"

[[deps.OpenSpecFun_jll]]
deps = ["Artifacts", "CompilerSupportLibraries_jll", "JLLWrappers", "Libdl"]
git-tree-sha1 = "1346c9208249809840c91b26703912dff463d335"
uuid = "efe28fd5-8261-553b-a9e1-b2916fc3738e"
version = "0.5.6+0"

[[deps.Opus_jll]]
deps = ["Artifacts", "JLLWrappers", "Libdl"]
git-tree-sha1 = "6703a85cb3781bd5909d48730a67205f3f31a575"
uuid = "91d4177d-7536-5919-b921-800302f37372"
version = "1.3.3+0"

[[deps.OrderedCollections]]
git-tree-sha1 = "05868e21324cede2207c6f0f466b4bfef6d5e7ee"
uuid = "bac558e1-5e72-5ebc-8fee-abe8a469f55d"
version = "1.8.1"

[[deps.OrdinaryDiffEq]]
deps = ["ADTypes", "Adapt", "ArrayInterface", "DataStructures", "DiffEqBase", "DocStringExtensions", "EnumX", "ExponentialUtilities", "FastBroadcast", "FastClosures", "FillArrays", "FiniteDiff", "ForwardDiff", "FunctionWrappersWrappers", "InteractiveUtils", "LineSearches", "LinearAlgebra", "LinearSolve", "Logging", "MacroTools", "MuladdMacro", "NonlinearSolve", "OrdinaryDiffEqAdamsBashforthMoulton", "OrdinaryDiffEqBDF", "OrdinaryDiffEqCore", "OrdinaryDiffEqDefault", "OrdinaryDiffEqDifferentiation", "OrdinaryDiffEqExplicitRK", "OrdinaryDiffEqExponentialRK", "OrdinaryDiffEqExtrapolation", "OrdinaryDiffEqFIRK", "OrdinaryDiffEqFeagin", "OrdinaryDiffEqFunctionMap", "OrdinaryDiffEqHighOrderRK", "OrdinaryDiffEqIMEXMultistep", "OrdinaryDiffEqLinear", "OrdinaryDiffEqLowOrderRK", "OrdinaryDiffEqLowStorageRK", "OrdinaryDiffEqNonlinearSolve", "OrdinaryDiffEqNordsieck", "OrdinaryDiffEqPDIRK", "OrdinaryDiffEqPRK", "OrdinaryDiffEqQPRK", "OrdinaryDiffEqRKN", "OrdinaryDiffEqRosenbrock", "OrdinaryDiffEqSDIRK", "OrdinaryDiffEqSSPRK", "OrdinaryDiffEqStabilizedIRK", "OrdinaryDiffEqStabilizedRK", "OrdinaryDiffEqSymplecticRK", "OrdinaryDiffEqTsit5", "OrdinaryDiffEqVerner", "Polyester", "PreallocationTools", "PrecompileTools", "Preferences", "RecursiveArrayTools", "Reexport", "SciMLBase", "SciMLOperators", "SciMLStructures", "SimpleNonlinearSolve", "SimpleUnPack", "SparseArrays", "Static", "StaticArrayInterface", "StaticArrays", "TruncatedStacktraces"]
git-tree-sha1 = "1c2b2df870944e0dc01454fd87479847c55fa26c"
uuid = "1dea7af3-3e70-54e6-95c3-0bf5283fa5ed"
version = "6.98.0"

[[deps.OrdinaryDiffEqAdamsBashforthMoulton]]
deps = ["DiffEqBase", "FastBroadcast", "MuladdMacro", "OrdinaryDiffEqCore", "OrdinaryDiffEqLowOrderRK", "Polyester", "RecursiveArrayTools", "Reexport", "Static"]
git-tree-sha1 = "82f78099ecf4e0fa53545811318520d87e7fe0b8"
uuid = "89bda076-bce5-4f1c-845f-551c83cdda9a"
version = "1.2.0"

[[deps.OrdinaryDiffEqBDF]]
deps = ["ADTypes", "ArrayInterface", "DiffEqBase", "FastBroadcast", "LinearAlgebra", "MacroTools", "MuladdMacro", "OrdinaryDiffEqCore", "OrdinaryDiffEqDifferentiation", "OrdinaryDiffEqNonlinearSolve", "OrdinaryDiffEqSDIRK", "PrecompileTools", "Preferences", "RecursiveArrayTools", "Reexport", "StaticArrays", "TruncatedStacktraces"]
git-tree-sha1 = "9124a686af119063bb4d3a8f87044a8f312fcad9"
uuid = "6ad6398a-0878-4a85-9266-38940aa047c8"
version = "1.6.0"

[[deps.OrdinaryDiffEqCore]]
deps = ["ADTypes", "Accessors", "Adapt", "ArrayInterface", "DataStructures", "DiffEqBase", "DocStringExtensions", "EnumX", "FastBroadcast", "FastClosures", "FastPower", "FillArrays", "FunctionWrappersWrappers", "InteractiveUtils", "LinearAlgebra", "Logging", "MacroTools", "MuladdMacro", "Polyester", "PrecompileTools", "Preferences", "RecursiveArrayTools", "Reexport", "SciMLBase", "SciMLOperators", "SciMLStructures", "SimpleUnPack", "Static", "StaticArrayInterface", "StaticArraysCore", "SymbolicIndexingInterface", "TruncatedStacktraces"]
git-tree-sha1 = "08dac9c6672a4548439048089bac293759a897fd"
uuid = "bbf590c4-e513-4bbe-9b18-05decba2e5d8"
version = "1.26.1"
weakdeps = ["EnzymeCore"]

    [deps.OrdinaryDiffEqCore.extensions]
    OrdinaryDiffEqCoreEnzymeCoreExt = "EnzymeCore"

[[deps.OrdinaryDiffEqDefault]]
deps = ["ADTypes", "DiffEqBase", "EnumX", "LinearAlgebra", "LinearSolve", "OrdinaryDiffEqBDF", "OrdinaryDiffEqCore", "OrdinaryDiffEqRosenbrock", "OrdinaryDiffEqTsit5", "OrdinaryDiffEqVerner", "PrecompileTools", "Preferences", "Reexport"]
git-tree-sha1 = "8eeed32442874d1bdcc2192a874a73f1a9a07e31"
uuid = "50262376-6c5a-4cf5-baba-aaf4f84d72d7"
version = "1.4.0"

[[deps.OrdinaryDiffEqDifferentiation]]
deps = ["ADTypes", "ArrayInterface", "ConcreteStructs", "ConstructionBase", "DiffEqBase", "DifferentiationInterface", "FastBroadcast", "FiniteDiff", "ForwardDiff", "FunctionWrappersWrappers", "LinearAlgebra", "LinearSolve", "OrdinaryDiffEqCore", "SciMLBase", "SciMLOperators", "SparseArrays", "SparseMatrixColorings", "StaticArrayInterface", "StaticArrays"]
git-tree-sha1 = "efecf0c4cc44e16251b0e718f08b0876b2a82b80"
uuid = "4302a76b-040a-498a-8c04-15b101fed76b"
version = "1.10.0"

[[deps.OrdinaryDiffEqExplicitRK]]
deps = ["DiffEqBase", "FastBroadcast", "LinearAlgebra", "MuladdMacro", "OrdinaryDiffEqCore", "RecursiveArrayTools", "Reexport", "TruncatedStacktraces"]
git-tree-sha1 = "4dbce3f9e6974567082ce5176e21aab0224a69e9"
uuid = "9286f039-9fbf-40e8-bf65-aa933bdc4db0"
version = "1.1.0"

[[deps.OrdinaryDiffEqExponentialRK]]
deps = ["ADTypes", "DiffEqBase", "ExponentialUtilities", "FastBroadcast", "LinearAlgebra", "MuladdMacro", "OrdinaryDiffEqCore", "OrdinaryDiffEqDifferentiation", "OrdinaryDiffEqSDIRK", "OrdinaryDiffEqVerner", "RecursiveArrayTools", "Reexport", "SciMLBase"]
git-tree-sha1 = "8d2ab84d7fabdfde995e5f567361f238069497f5"
uuid = "e0540318-69ee-4070-8777-9e2de6de23de"
version = "1.4.0"

[[deps.OrdinaryDiffEqExtrapolation]]
deps = ["ADTypes", "DiffEqBase", "FastBroadcast", "FastPower", "LinearSolve", "MuladdMacro", "OrdinaryDiffEqCore", "OrdinaryDiffEqDifferentiation", "Polyester", "RecursiveArrayTools", "Reexport"]
git-tree-sha1 = "80a636aac325c546b04e3bf20f0c80eaa0173dd4"
uuid = "becaefa8-8ca2-5cf9-886d-c06f3d2bd2c4"
version = "1.5.0"

[[deps.OrdinaryDiffEqFIRK]]
deps = ["ADTypes", "DiffEqBase", "FastBroadcast", "FastGaussQuadrature", "FastPower", "LinearAlgebra", "LinearSolve", "MuladdMacro", "OrdinaryDiffEqCore", "OrdinaryDiffEqDifferentiation", "OrdinaryDiffEqNonlinearSolve", "Polyester", "RecursiveArrayTools", "Reexport", "SciMLBase", "SciMLOperators"]
git-tree-sha1 = "0da8ec3491821262a3d2828e6370e76b51a770a3"
uuid = "5960d6e9-dd7a-4743-88e7-cf307b64f125"
version = "1.12.0"

[[deps.OrdinaryDiffEqFeagin]]
deps = ["DiffEqBase", "FastBroadcast", "MuladdMacro", "OrdinaryDiffEqCore", "Polyester", "RecursiveArrayTools", "Reexport", "Static"]
git-tree-sha1 = "a7cc74d3433db98e59dc3d58bc28174c6c290adf"
uuid = "101fe9f7-ebb6-4678-b671-3a81e7194747"
version = "1.1.0"

[[deps.OrdinaryDiffEqFunctionMap]]
deps = ["DiffEqBase", "FastBroadcast", "MuladdMacro", "OrdinaryDiffEqCore", "RecursiveArrayTools", "Reexport", "SciMLBase", "Static"]
git-tree-sha1 = "925a91583d1ab84f1f0fea121be1abf1179c5926"
uuid = "d3585ca7-f5d3-4ba6-8057-292ed1abd90f"
version = "1.1.1"

[[deps.OrdinaryDiffEqHighOrderRK]]
deps = ["DiffEqBase", "FastBroadcast", "MuladdMacro", "OrdinaryDiffEqCore", "RecursiveArrayTools", "Reexport", "Static"]
git-tree-sha1 = "103e017ff186ac39d731904045781c9bacfca2b0"
uuid = "d28bc4f8-55e1-4f49-af69-84c1a99f0f58"
version = "1.1.0"

[[deps.OrdinaryDiffEqIMEXMultistep]]
deps = ["ADTypes", "DiffEqBase", "FastBroadcast", "OrdinaryDiffEqCore", "OrdinaryDiffEqDifferentiation", "OrdinaryDiffEqNonlinearSolve", "Reexport"]
git-tree-sha1 = "095bab73a3ff185e9ef971fc42ecc93c7824e589"
uuid = "9f002381-b378-40b7-97a6-27a27c83f129"
version = "1.3.0"

[[deps.OrdinaryDiffEqLinear]]
deps = ["DiffEqBase", "ExponentialUtilities", "LinearAlgebra", "OrdinaryDiffEqCore", "RecursiveArrayTools", "Reexport", "SciMLBase", "SciMLOperators"]
git-tree-sha1 = "940cef72ec8799d869ff1ba3dcf47cf7758e51cf"
uuid = "521117fe-8c41-49f8-b3b6-30780b3f0fb5"
version = "1.3.0"

[[deps.OrdinaryDiffEqLowOrderRK]]
deps = ["DiffEqBase", "FastBroadcast", "LinearAlgebra", "MuladdMacro", "OrdinaryDiffEqCore", "RecursiveArrayTools", "Reexport", "SciMLBase", "Static"]
git-tree-sha1 = "d4bb32e09d6b68ce2eb45fb81001eab46f60717a"
uuid = "1344f307-1e59-4825-a18e-ace9aa3fa4c6"
version = "1.2.0"

[[deps.OrdinaryDiffEqLowStorageRK]]
deps = ["Adapt", "DiffEqBase", "FastBroadcast", "MuladdMacro", "OrdinaryDiffEqCore", "Polyester", "PrecompileTools", "Preferences", "RecursiveArrayTools", "Reexport", "Static", "StaticArrays"]
git-tree-sha1 = "52ec7081e65291fa5c19749312df0818db2fa1bc"
uuid = "b0944070-b475-4768-8dec-fb6eb410534d"
version = "1.3.0"

[[deps.OrdinaryDiffEqNonlinearSolve]]
deps = ["ADTypes", "ArrayInterface", "DiffEqBase", "FastBroadcast", "FastClosures", "ForwardDiff", "LinearAlgebra", "LinearSolve", "MuladdMacro", "NonlinearSolve", "OrdinaryDiffEqCore", "OrdinaryDiffEqDifferentiation", "PreallocationTools", "RecursiveArrayTools", "SciMLBase", "SciMLOperators", "SciMLStructures", "SimpleNonlinearSolve", "StaticArrays"]
git-tree-sha1 = "ffdb0f5207b0e30f8b1edf99b3b9546d9c48ccaf"
uuid = "127b3ac7-2247-4354-8eb6-78cf4e7c58e8"
version = "1.10.0"

[[deps.OrdinaryDiffEqNordsieck]]
deps = ["DiffEqBase", "FastBroadcast", "LinearAlgebra", "MuladdMacro", "OrdinaryDiffEqCore", "OrdinaryDiffEqTsit5", "Polyester", "RecursiveArrayTools", "Reexport", "Static"]
git-tree-sha1 = "ef44754f10e0dfb9bb55ded382afed44cd94ab57"
uuid = "c9986a66-5c92-4813-8696-a7ec84c806c8"
version = "1.1.0"

[[deps.OrdinaryDiffEqPDIRK]]
deps = ["ADTypes", "DiffEqBase", "FastBroadcast", "MuladdMacro", "OrdinaryDiffEqCore", "OrdinaryDiffEqDifferentiation", "OrdinaryDiffEqNonlinearSolve", "Polyester", "Reexport", "StaticArrays"]
git-tree-sha1 = "ab9897e4bc8e3cf8e15f1cf61dbdd15d6a2341d7"
uuid = "5dd0a6cf-3d4b-4314-aa06-06d4e299bc89"
version = "1.3.1"

[[deps.OrdinaryDiffEqPRK]]
deps = ["DiffEqBase", "FastBroadcast", "MuladdMacro", "OrdinaryDiffEqCore", "Polyester", "Reexport"]
git-tree-sha1 = "da525d277962a1b76102c79f30cb0c31e13fe5b9"
uuid = "5b33eab2-c0f1-4480-b2c3-94bc1e80bda1"
version = "1.1.0"

[[deps.OrdinaryDiffEqQPRK]]
deps = ["DiffEqBase", "FastBroadcast", "MuladdMacro", "OrdinaryDiffEqCore", "RecursiveArrayTools", "Reexport", "Static"]
git-tree-sha1 = "332f9d17d0229218f66a73492162267359ba85e9"
uuid = "04162be5-8125-4266-98ed-640baecc6514"
version = "1.1.0"

[[deps.OrdinaryDiffEqRKN]]
deps = ["DiffEqBase", "FastBroadcast", "MuladdMacro", "OrdinaryDiffEqCore", "Polyester", "RecursiveArrayTools", "Reexport"]
git-tree-sha1 = "41c09d9c20877546490f907d8dffdd52690dd65f"
uuid = "af6ede74-add8-4cfd-b1df-9a4dbb109d7a"
version = "1.1.0"

[[deps.OrdinaryDiffEqRosenbrock]]
deps = ["ADTypes", "DiffEqBase", "DifferentiationInterface", "FastBroadcast", "FiniteDiff", "ForwardDiff", "LinearAlgebra", "LinearSolve", "MacroTools", "MuladdMacro", "OrdinaryDiffEqCore", "OrdinaryDiffEqDifferentiation", "Polyester", "PrecompileTools", "Preferences", "RecursiveArrayTools", "Reexport", "Static"]
git-tree-sha1 = "1ce0096d920e95773220e818f29bf4b37ea2bb78"
uuid = "43230ef6-c299-4910-a778-202eb28ce4ce"
version = "1.11.0"

[[deps.OrdinaryDiffEqSDIRK]]
deps = ["ADTypes", "DiffEqBase", "FastBroadcast", "LinearAlgebra", "MacroTools", "MuladdMacro", "OrdinaryDiffEqCore", "OrdinaryDiffEqDifferentiation", "OrdinaryDiffEqNonlinearSolve", "RecursiveArrayTools", "Reexport", "SciMLBase", "TruncatedStacktraces"]
git-tree-sha1 = "b3a7e3a2f355d837c823b435630f035aef446b45"
uuid = "2d112036-d095-4a1e-ab9a-08536f3ecdbf"
version = "1.3.0"

[[deps.OrdinaryDiffEqSSPRK]]
deps = ["DiffEqBase", "FastBroadcast", "MuladdMacro", "OrdinaryDiffEqCore", "Polyester", "PrecompileTools", "Preferences", "RecursiveArrayTools", "Reexport", "Static", "StaticArrays"]
git-tree-sha1 = "651756c030df7a1d49ad484288937f8c398e8a08"
uuid = "669c94d9-1f4b-4b64-b377-1aa079aa2388"
version = "1.3.0"

[[deps.OrdinaryDiffEqStabilizedIRK]]
deps = ["ADTypes", "DiffEqBase", "FastBroadcast", "MuladdMacro", "OrdinaryDiffEqCore", "OrdinaryDiffEqDifferentiation", "OrdinaryDiffEqNonlinearSolve", "RecursiveArrayTools", "Reexport", "StaticArrays"]
git-tree-sha1 = "111c23b68ad644b47e38242af920d5805c7bedb1"
uuid = "e3e12d00-db14-5390-b879-ac3dd2ef6296"
version = "1.3.0"

[[deps.OrdinaryDiffEqStabilizedRK]]
deps = ["DiffEqBase", "FastBroadcast", "MuladdMacro", "OrdinaryDiffEqCore", "RecursiveArrayTools", "Reexport", "StaticArrays"]
git-tree-sha1 = "1b0d894c880e25f7d0b022d7257638cf8ce5b311"
uuid = "358294b1-0aab-51c3-aafe-ad5ab194a2ad"
version = "1.1.0"

[[deps.OrdinaryDiffEqSymplecticRK]]
deps = ["DiffEqBase", "FastBroadcast", "MuladdMacro", "OrdinaryDiffEqCore", "Polyester", "RecursiveArrayTools", "Reexport"]
git-tree-sha1 = "a13d59a2d6cfb6a3332a7782638ca6e1cb6ca688"
uuid = "fa646aed-7ef9-47eb-84c4-9443fc8cbfa8"
version = "1.3.0"

[[deps.OrdinaryDiffEqTsit5]]
deps = ["DiffEqBase", "FastBroadcast", "LinearAlgebra", "MuladdMacro", "OrdinaryDiffEqCore", "PrecompileTools", "Preferences", "RecursiveArrayTools", "Reexport", "Static", "TruncatedStacktraces"]
git-tree-sha1 = "96552f7d4619fabab4038a29ed37dd55e9eb513a"
uuid = "b1df2697-797e-41e3-8120-5422d3b24e4a"
version = "1.1.0"

[[deps.OrdinaryDiffEqVerner]]
deps = ["DiffEqBase", "FastBroadcast", "LinearAlgebra", "MuladdMacro", "OrdinaryDiffEqCore", "Polyester", "PrecompileTools", "Preferences", "RecursiveArrayTools", "Reexport", "Static", "TruncatedStacktraces"]
git-tree-sha1 = "08f2d3be30874b6e2e937a06b501fb9811f7d8bd"
uuid = "79d7bb75-1356-48c1-b8c0-6832512096c2"
version = "1.2.0"

[[deps.PCRE2_jll]]
deps = ["Artifacts", "Libdl"]
uuid = "efcefdf7-47ab-520b-bdef-62a2eaa19f15"
version = "10.42.0+1"

[[deps.PDMats]]
deps = ["LinearAlgebra", "SparseArrays", "SuiteSparse"]
git-tree-sha1 = "f07c06228a1c670ae4c87d1276b92c7c597fdda0"
uuid = "90014a1f-27ba-587c-ab20-58faa44d9150"
version = "0.11.35"

[[deps.PNGFiles]]
deps = ["Base64", "CEnum", "ImageCore", "IndirectArrays", "OffsetArrays", "libpng_jll"]
git-tree-sha1 = "cf181f0b1e6a18dfeb0ee8acc4a9d1672499626c"
uuid = "f57f5aa1-a3ce-4bc8-8ab9-96f992907883"
version = "0.4.4"

[[deps.Packing]]
deps = ["GeometryBasics"]
git-tree-sha1 = "bc5bf2ea3d5351edf285a06b0016788a121ce92c"
uuid = "19eb6ba3-879d-56ad-ad62-d5c202156566"
version = "0.5.1"

[[deps.PaddedViews]]
deps = ["OffsetArrays"]
git-tree-sha1 = "0fac6313486baae819364c52b4f483450a9d793f"
uuid = "5432bcbf-9aad-5242-b902-cca2824c8663"
version = "0.5.12"

[[deps.Pango_jll]]
deps = ["Artifacts", "Cairo_jll", "Fontconfig_jll", "FreeType2_jll", "FriBidi_jll", "Glib_jll", "HarfBuzz_jll", "JLLWrappers", "Libdl"]
git-tree-sha1 = "275a9a6d85dc86c24d03d1837a0010226a96f540"
uuid = "36c8627f-9965-5494-a995-c6b170f724f3"
version = "1.56.3+0"

[[deps.Parameters]]
deps = ["OrderedCollections", "UnPack"]
git-tree-sha1 = "34c0e9ad262e5f7fc75b10a9952ca7692cfc5fbe"
uuid = "d96e819e-fc66-5662-9728-84c9c7592b0a"
version = "0.12.3"

[[deps.Parsers]]
deps = ["Dates", "PrecompileTools", "UUIDs"]
git-tree-sha1 = "7d2f8f21da5db6a806faf7b9b292296da42b2810"
uuid = "69de0a69-1ddd-5017-9359-2bf0b02dc9f0"
version = "2.8.3"

[[deps.Peaks]]
deps = ["RecipesBase", "SIMD"]
git-tree-sha1 = "75d0ce1c30696d77bc60840222d7fc5d549ebf5f"
uuid = "18e31ff7-3703-566c-8e60-38913d67486b"
version = "0.5.3"

[[deps.Pixman_jll]]
deps = ["Artifacts", "CompilerSupportLibraries_jll", "JLLWrappers", "LLVMOpenMP_jll", "Libdl"]
git-tree-sha1 = "db76b1ecd5e9715f3d043cec13b2ec93ce015d53"
uuid = "30392449-352a-5448-841d-b1acce4e97dc"
version = "0.44.2+0"

[[deps.Pkg]]
deps = ["Artifacts", "Dates", "Downloads", "FileWatching", "LibGit2", "Libdl", "Logging", "Markdown", "Printf", "Random", "SHA", "TOML", "Tar", "UUIDs", "p7zip_jll"]
uuid = "44cfe95a-1eb2-52ea-b672-e2afdf69b78f"
version = "1.11.0"
weakdeps = ["REPL"]

    [deps.Pkg.extensions]
    REPLExt = "REPL"

[[deps.PkgVersion]]
deps = ["Pkg"]
git-tree-sha1 = "f9501cc0430a26bc3d156ae1b5b0c1b47af4d6da"
uuid = "eebad327-c553-4316-9ea0-9fa01ccd7688"
version = "0.3.3"

[[deps.PlotThemes]]
deps = ["PlotUtils", "Statistics"]
git-tree-sha1 = "41031ef3a1be6f5bbbf3e8073f210556daeae5ca"
uuid = "ccf2f8ad-2431-5c83-bf29-c5338b663b6a"
version = "3.3.0"

[[deps.PlotUtils]]
deps = ["ColorSchemes", "Colors", "Dates", "PrecompileTools", "Printf", "Random", "Reexport", "StableRNGs", "Statistics"]
git-tree-sha1 = "3ca9a356cd2e113c420f2c13bea19f8d3fb1cb18"
uuid = "995b91a9-d308-5afd-9ec6-746e21dbc043"
version = "1.4.3"

[[deps.Plots]]
deps = ["Base64", "Contour", "Dates", "Downloads", "FFMPEG", "FixedPointNumbers", "GR", "JLFzf", "JSON", "LaTeXStrings", "Latexify", "LinearAlgebra", "Measures", "NaNMath", "Pkg", "PlotThemes", "PlotUtils", "PrecompileTools", "Printf", "REPL", "Random", "RecipesBase", "RecipesPipeline", "Reexport", "RelocatableFolders", "Requires", "Scratch", "Showoff", "SparseArrays", "Statistics", "StatsBase", "TOML", "UUIDs", "UnicodeFun", "UnitfulLatexify", "Unzip"]
git-tree-sha1 = "28ea788b78009c695eb0d637587c81d26bdf0e36"
uuid = "91a5bcdd-55d7-5caf-9e0b-520d859cae80"
version = "1.40.14"

    [deps.Plots.extensions]
    FileIOExt = "FileIO"
    GeometryBasicsExt = "GeometryBasics"
    IJuliaExt = "IJulia"
    ImageInTerminalExt = "ImageInTerminal"
    UnitfulExt = "Unitful"

    [deps.Plots.weakdeps]
    FileIO = "5789e2e9-d7fb-5bc7-8068-2c6fae9b9549"
    GeometryBasics = "5c1252a2-5f33-56bf-86c9-59e7332b4326"
    IJulia = "7073ff75-c697-5162-941a-fcdaad2a7d2a"
    ImageInTerminal = "d8c32880-2388-543b-8c61-d9f865259254"
    Unitful = "1986cc42-f94f-5a68-af5c-568840ba703d"

[[deps.Polyester]]
deps = ["ArrayInterface", "BitTwiddlingConvenienceFunctions", "CPUSummary", "IfElse", "ManualMemory", "PolyesterWeave", "Static", "StaticArrayInterface", "StrideArraysCore", "ThreadingUtilities"]
git-tree-sha1 = "6f7cd22a802094d239824c57d94c8e2d0f7cfc7d"
uuid = "f517fe37-dbe3-4b94-8317-1923a5111588"
version = "0.7.18"

[[deps.PolyesterWeave]]
deps = ["BitTwiddlingConvenienceFunctions", "CPUSummary", "IfElse", "Static", "ThreadingUtilities"]
git-tree-sha1 = "645bed98cd47f72f67316fd42fc47dee771aefcd"
uuid = "1d0040c9-8b98-4ee7-8388-3f51789ca0ad"
version = "0.2.2"

[[deps.PolygonOps]]
git-tree-sha1 = "77b3d3605fc1cd0b42d95eba87dfcd2bf67d5ff6"
uuid = "647866c9-e3ac-4575-94e7-e3d426903924"
version = "0.1.2"

[[deps.Polynomials]]
deps = ["LinearAlgebra", "OrderedCollections", "RecipesBase", "Requires", "Setfield", "SparseArrays"]
git-tree-sha1 = "555c272d20fc80a2658587fb9bbda60067b93b7c"
uuid = "f27b6e38-b328-58d1-80ce-0feddd5e7a45"
version = "4.0.19"

    [deps.Polynomials.extensions]
    PolynomialsChainRulesCoreExt = "ChainRulesCore"
    PolynomialsFFTWExt = "FFTW"
    PolynomialsMakieCoreExt = "MakieCore"
    PolynomialsMutableArithmeticsExt = "MutableArithmetics"

    [deps.Polynomials.weakdeps]
    ChainRulesCore = "d360d2e6-b24c-11e9-a2a3-2a2ae2dbcce4"
    FFTW = "7a1cc6ca-52ef-59f5-83cd-3a7055c09341"
    MakieCore = "20f20a25-4f0e-4fdf-b5d1-57303727442b"
    MutableArithmetics = "d8a4904e-b15c-11e9-3269-09a3773c0cb0"

[[deps.PreallocationTools]]
deps = ["Adapt", "ArrayInterface", "ForwardDiff"]
git-tree-sha1 = "6d98eace73d82e47f5b16c393de198836d9f790a"
uuid = "d236fae5-4411-538c-8e31-a6e3d9e00b46"
version = "0.4.27"

    [deps.PreallocationTools.extensions]
    PreallocationToolsReverseDiffExt = "ReverseDiff"
    PreallocationToolsSparseConnectivityTracerExt = "SparseConnectivityTracer"

    [deps.PreallocationTools.weakdeps]
    ReverseDiff = "37e2e3b7-166d-5795-8a7a-e32c996b4267"
    SparseConnectivityTracer = "9f842d2f-2579-4b1d-911e-f412cf18a3f5"

[[deps.PrecompileTools]]
deps = ["Preferences"]
git-tree-sha1 = "5aa36f7049a63a1528fe8f7c3f2113413ffd4e1f"
uuid = "aea7be01-6a6a-4083-8856-8a6e6704d82a"
version = "1.2.1"

[[deps.Preferences]]
deps = ["TOML"]
git-tree-sha1 = "9306f6085165d270f7e3db02af26a400d580f5c6"
uuid = "21216c6a-2e73-6563-6e65-726566657250"
version = "1.4.3"

[[deps.PrettyTables]]
deps = ["Crayons", "LaTeXStrings", "Markdown", "PrecompileTools", "Printf", "Reexport", "StringManipulation", "Tables"]
git-tree-sha1 = "1101cd475833706e4d0e7b122218257178f48f34"
uuid = "08abe8d2-0d0c-5749-adfa-8a2ac140af0d"
version = "2.4.0"

[[deps.Printf]]
deps = ["Unicode"]
uuid = "de0858da-6303-5e67-8744-51eddeeeb8d7"
version = "1.11.0"

[[deps.ProgressMeter]]
deps = ["Distributed", "Printf"]
git-tree-sha1 = "13c5103482a8ed1536a54c08d0e742ae3dca2d42"
uuid = "92933f4c-e287-5a05-a399-4b506db050ca"
version = "1.10.4"

[[deps.PtrArrays]]
git-tree-sha1 = "1d36ef11a9aaf1e8b74dacc6a731dd1de8fd493d"
uuid = "43287f4e-b6f4-7ad1-bb20-aadabca52c3d"
version = "1.3.0"

[[deps.QOI]]
deps = ["ColorTypes", "FileIO", "FixedPointNumbers"]
git-tree-sha1 = "8b3fc30bc0390abdce15f8822c889f669baed73d"
uuid = "4b34888f-f399-49d4-9bb3-47ed5cae4e65"
version = "1.0.1"

[[deps.Qt6Base_jll]]
deps = ["Artifacts", "CompilerSupportLibraries_jll", "Fontconfig_jll", "Glib_jll", "JLLWrappers", "Libdl", "Libglvnd_jll", "OpenSSL_jll", "Vulkan_Loader_jll", "Xorg_libSM_jll", "Xorg_libXext_jll", "Xorg_libXrender_jll", "Xorg_libxcb_jll", "Xorg_xcb_util_cursor_jll", "Xorg_xcb_util_image_jll", "Xorg_xcb_util_keysyms_jll", "Xorg_xcb_util_renderutil_jll", "Xorg_xcb_util_wm_jll", "Zlib_jll", "libinput_jll", "xkbcommon_jll"]
git-tree-sha1 = "eb38d376097f47316fe089fc62cb7c6d85383a52"
uuid = "c0090381-4147-56d7-9ebc-da0b1113ec56"
version = "6.8.2+1"

[[deps.Qt6Declarative_jll]]
deps = ["Artifacts", "JLLWrappers", "Libdl", "Qt6Base_jll", "Qt6ShaderTools_jll"]
git-tree-sha1 = "da7adf145cce0d44e892626e647f9dcbe9cb3e10"
uuid = "629bc702-f1f5-5709-abd5-49b8460ea067"
version = "6.8.2+1"

[[deps.Qt6ShaderTools_jll]]
deps = ["Artifacts", "JLLWrappers", "Libdl", "Qt6Base_jll"]
git-tree-sha1 = "9eca9fc3fe515d619ce004c83c31ffd3f85c7ccf"
uuid = "ce943373-25bb-56aa-8eca-768745ed7b5a"
version = "6.8.2+1"

[[deps.Qt6Wayland_jll]]
deps = ["Artifacts", "JLLWrappers", "Libdl", "Qt6Base_jll", "Qt6Declarative_jll"]
git-tree-sha1 = "2766344a35a1a5ec1147305c4b343055d7c22c90"
uuid = "e99dba38-086e-5de3-a5b1-6e4c66e897c3"
version = "6.8.2+0"

[[deps.QuadGK]]
deps = ["DataStructures", "LinearAlgebra"]
git-tree-sha1 = "9da16da70037ba9d701192e27befedefb91ec284"
uuid = "1fd47b50-473d-5c70-9696-f719f8f3bcdc"
version = "2.11.2"

    [deps.QuadGK.extensions]
    QuadGKEnzymeExt = "Enzyme"

    [deps.QuadGK.weakdeps]
    Enzyme = "7da242da-08ed-463a-9acd-ee780be4f1d9"

[[deps.REPL]]
deps = ["InteractiveUtils", "Markdown", "Sockets", "StyledStrings", "Unicode"]
uuid = "3fa0cd96-eef1-5676-8a61-b3b8758bbffb"
version = "1.11.0"

[[deps.Random]]
deps = ["SHA"]
uuid = "9a3f8284-a2c9-5f02-9a11-845980a1fd5c"
version = "1.11.0"

[[deps.RangeArrays]]
git-tree-sha1 = "b9039e93773ddcfc828f12aadf7115b4b4d225f5"
uuid = "b3c3ace0-ae52-54e7-9d0b-2c1406fd6b9d"
version = "0.3.2"

[[deps.Ratios]]
deps = ["Requires"]
git-tree-sha1 = "1342a47bf3260ee108163042310d26f2be5ec90b"
uuid = "c84ed2f1-dad5-54f0-aa8e-dbefe2724439"
version = "0.4.5"
weakdeps = ["FixedPointNumbers"]

    [deps.Ratios.extensions]
    RatiosFixedPointNumbersExt = "FixedPointNumbers"

[[deps.RecipesBase]]
deps = ["PrecompileTools"]
git-tree-sha1 = "5c3d09cc4f31f5fc6af001c250bf1278733100ff"
uuid = "3cdcf5f2-1ef4-517c-9805-6587b60abb01"
version = "1.3.4"

[[deps.RecipesPipeline]]
deps = ["Dates", "NaNMath", "PlotUtils", "PrecompileTools", "RecipesBase"]
git-tree-sha1 = "45cf9fd0ca5839d06ef333c8201714e888486342"
uuid = "01d81517-befc-4cb6-b9ec-a95719d0359c"
version = "0.6.12"

[[deps.RecursiveArrayTools]]
deps = ["Adapt", "ArrayInterface", "DocStringExtensions", "GPUArraysCore", "IteratorInterfaceExtensions", "LinearAlgebra", "RecipesBase", "StaticArraysCore", "Statistics", "SymbolicIndexingInterface", "Tables"]
git-tree-sha1 = "2e154f7d7e38db1af0a14ec751aba33360c3bef9"
uuid = "731186ca-8d62-57ce-b412-fbd966d074cd"
version = "3.33.0"

    [deps.RecursiveArrayTools.extensions]
    RecursiveArrayToolsFastBroadcastExt = "FastBroadcast"
    RecursiveArrayToolsForwardDiffExt = "ForwardDiff"
    RecursiveArrayToolsMeasurementsExt = "Measurements"
    RecursiveArrayToolsMonteCarloMeasurementsExt = "MonteCarloMeasurements"
    RecursiveArrayToolsReverseDiffExt = ["ReverseDiff", "Zygote"]
    RecursiveArrayToolsSparseArraysExt = ["SparseArrays"]
    RecursiveArrayToolsStructArraysExt = "StructArrays"
    RecursiveArrayToolsTrackerExt = "Tracker"
    RecursiveArrayToolsZygoteExt = "Zygote"

    [deps.RecursiveArrayTools.weakdeps]
    FastBroadcast = "7034ab61-46d4-4ed7-9d0f-46aef9175898"
    ForwardDiff = "f6369f11-7733-5829-9624-2563aa707210"
    Measurements = "eff96d63-e80a-5855-80a2-b1b0885c5ab7"
    MonteCarloMeasurements = "0987c9cc-fe09-11e8-30f0-b96dd679fdca"
    ReverseDiff = "37e2e3b7-166d-5795-8a7a-e32c996b4267"
    SparseArrays = "2f01184e-e22b-5df5-ae63-d93ebab69eaf"
    StructArrays = "09ab397b-f2b6-538f-b94a-2f83cf4a842a"
    Tracker = "9f7883ad-71c0-57eb-9f7f-b5c9e6d3789c"
    Zygote = "e88e6eb3-aa80-5325-afca-941959d7151f"

[[deps.Reexport]]
git-tree-sha1 = "45e428421666073eab6f2da5c9d310d99bb12f9b"
uuid = "189a3867-3050-52da-a836-e630ba90ab69"
version = "1.2.2"

[[deps.RelocatableFolders]]
deps = ["SHA", "Scratch"]
git-tree-sha1 = "ffdaf70d81cf6ff22c2b6e733c900c3321cab864"
uuid = "05181044-ff0b-4ac5-8273-598c1e38db00"
version = "1.0.1"

[[deps.Requires]]
deps = ["UUIDs"]
git-tree-sha1 = "62389eeff14780bfe55195b7204c0d8738436d64"
uuid = "ae029012-a4dd-5104-9daa-d747884805df"
version = "1.3.1"

[[deps.Rmath]]
deps = ["Random", "Rmath_jll"]
git-tree-sha1 = "852bd0f55565a9e973fcfee83a84413270224dc4"
uuid = "79098fc4-a85e-5d69-aa6a-4863f24498fa"
version = "0.8.0"

[[deps.Rmath_jll]]
deps = ["Artifacts", "JLLWrappers", "Libdl"]
git-tree-sha1 = "58cdd8fb2201a6267e1db87ff148dd6c1dbd8ad8"
uuid = "f50d1b31-88e8-58de-be2c-1cc44531875f"
version = "0.5.1+0"

[[deps.RoundingEmulator]]
git-tree-sha1 = "40b9edad2e5287e05bd413a38f61a8ff55b9557b"
uuid = "5eaf0fd0-dfba-4ccb-bf02-d820a40db705"
version = "0.2.1"

[[deps.RuntimeGeneratedFunctions]]
deps = ["ExprTools", "SHA", "Serialization"]
git-tree-sha1 = "86a8a8b783481e1ea6b9c91dd949cb32191f8ab4"
uuid = "7e49a35a-f44a-4d26-94aa-eba1b4ca6b47"
version = "0.5.15"

[[deps.SHA]]
uuid = "ea8e919c-243c-51af-8825-aaa63cd721ce"
version = "0.7.0"

[[deps.SIMD]]
deps = ["PrecompileTools"]
git-tree-sha1 = "fea870727142270bdf7624ad675901a1ee3b4c87"
uuid = "fdea26ae-647d-5447-a871-4b548cad5224"
version = "3.7.1"

[[deps.SIMDTypes]]
git-tree-sha1 = "330289636fb8107c5f32088d2741e9fd7a061a5c"
uuid = "94e857df-77ce-4151-89e5-788b33177be4"
version = "0.1.0"

[[deps.SciMLBase]]
deps = ["ADTypes", "Accessors", "Adapt", "ArrayInterface", "CommonSolve", "ConstructionBase", "Distributed", "DocStringExtensions", "EnumX", "FunctionWrappersWrappers", "IteratorInterfaceExtensions", "LinearAlgebra", "Logging", "Markdown", "Moshi", "PrecompileTools", "Preferences", "Printf", "RecipesBase", "RecursiveArrayTools", "Reexport", "RuntimeGeneratedFunctions", "SciMLOperators", "SciMLStructures", "StaticArraysCore", "Statistics", "SymbolicIndexingInterface"]
git-tree-sha1 = "04bbcdc8d1f7d6f667f75fbcc68728231e21fabe"
uuid = "0bca4576-84f4-4d90-8ffe-ffa030f20462"
version = "2.101.0"

    [deps.SciMLBase.extensions]
    SciMLBaseChainRulesCoreExt = "ChainRulesCore"
    SciMLBaseMLStyleExt = "MLStyle"
    SciMLBaseMakieExt = "Makie"
    SciMLBasePartialFunctionsExt = "PartialFunctions"
    SciMLBasePyCallExt = "PyCall"
    SciMLBasePythonCallExt = "PythonCall"
    SciMLBaseRCallExt = "RCall"
    SciMLBaseZygoteExt = ["Zygote", "ChainRulesCore"]

    [deps.SciMLBase.weakdeps]
    ChainRules = "082447d4-558c-5d27-93f4-14fc19e9eca2"
    ChainRulesCore = "d360d2e6-b24c-11e9-a2a3-2a2ae2dbcce4"
    MLStyle = "d8e11817-5142-5d16-987a-aa16d5891078"
    Makie = "ee78f7c6-11fb-53f2-987a-cfe4a2b5a57a"
    PartialFunctions = "570af359-4316-4cb7-8c74-252c00c2016b"
    PyCall = "438e738f-606a-5dbb-bf0a-cddfbfd45ab0"
    PythonCall = "6099a3de-0909-46bc-b1f4-468b9a2dfc0d"
    RCall = "6f49c342-dc21-5d91-9882-a32aef131414"
    Zygote = "e88e6eb3-aa80-5325-afca-941959d7151f"

[[deps.SciMLJacobianOperators]]
deps = ["ADTypes", "ArrayInterface", "ConcreteStructs", "ConstructionBase", "DifferentiationInterface", "FastClosures", "LinearAlgebra", "SciMLBase", "SciMLOperators"]
git-tree-sha1 = "7da1216346ad79499d08d7e2a3dbf297dc80c829"
uuid = "19f34311-ddf3-4b8b-af20-060888a46c0e"
version = "0.1.6"

[[deps.SciMLOperators]]
deps = ["Accessors", "ArrayInterface", "DocStringExtensions", "LinearAlgebra", "MacroTools"]
git-tree-sha1 = "3249fe77f322fe539e935ecb388c8290cd38a3fc"
uuid = "c0aeaf25-5076-4817-a8d5-81caf7dfa961"
version = "1.3.1"
weakdeps = ["SparseArrays", "StaticArraysCore"]

    [deps.SciMLOperators.extensions]
    SciMLOperatorsSparseArraysExt = "SparseArrays"
    SciMLOperatorsStaticArraysCoreExt = "StaticArraysCore"

[[deps.SciMLStructures]]
deps = ["ArrayInterface"]
git-tree-sha1 = "566c4ed301ccb2a44cbd5a27da5f885e0ed1d5df"
uuid = "53ae85a6-f571-4167-b2af-e1d143709226"
version = "1.7.0"

[[deps.Scratch]]
deps = ["Dates"]
git-tree-sha1 = "3bac05bc7e74a75fd9cba4295cde4045d9fe2386"
uuid = "6c6a2e73-6563-6170-7368-637461726353"
version = "1.2.1"

[[deps.Serialization]]
uuid = "9e88b42a-f829-5b0c-bbe9-9e923198166b"
version = "1.11.0"

[[deps.Setfield]]
deps = ["ConstructionBase", "Future", "MacroTools", "StaticArraysCore"]
git-tree-sha1 = "c5391c6ace3bc430ca630251d02ea9687169ca68"
uuid = "efcf1570-3423-57d1-acb7-fd33fddbac46"
version = "1.1.2"

[[deps.ShaderAbstractions]]
deps = ["ColorTypes", "FixedPointNumbers", "GeometryBasics", "LinearAlgebra", "Observables", "StaticArrays"]
git-tree-sha1 = "818554664a2e01fc3784becb2eb3a82326a604b6"
uuid = "65257c39-d410-5151-9873-9b3e5be5013e"
version = "0.5.0"

[[deps.SharedArrays]]
deps = ["Distributed", "Mmap", "Random", "Serialization"]
uuid = "1a1011a3-84de-559e-8e89-a11a2f7dc383"
version = "1.11.0"

[[deps.Showoff]]
deps = ["Dates", "Grisu"]
git-tree-sha1 = "91eddf657aca81df9ae6ceb20b959ae5653ad1de"
uuid = "992d4aef-0814-514b-bc4d-f2e9a6c4116f"
version = "1.0.3"

[[deps.SignedDistanceFields]]
deps = ["Random", "Statistics", "Test"]
git-tree-sha1 = "d263a08ec505853a5ff1c1ebde2070419e3f28e9"
uuid = "73760f76-fbc4-59ce-8f25-708e95d2df96"
version = "0.4.0"

[[deps.SimpleBufferStream]]
git-tree-sha1 = "f305871d2f381d21527c770d4788c06c097c9bc1"
uuid = "777ac1f9-54b0-4bf8-805c-2214025038e7"
version = "1.2.0"

[[deps.SimpleNonlinearSolve]]
deps = ["ADTypes", "ArrayInterface", "BracketingNonlinearSolve", "CommonSolve", "ConcreteStructs", "DifferentiationInterface", "FastClosures", "FiniteDiff", "ForwardDiff", "LineSearch", "LinearAlgebra", "MaybeInplace", "NonlinearSolveBase", "PrecompileTools", "Reexport", "SciMLBase", "Setfield", "StaticArraysCore"]
git-tree-sha1 = "7aaa5fe4617271b64fce0466d187f2a72edbd81a"
uuid = "727e6d20-b764-4bd8-a329-72de5adea6c7"
version = "2.5.0"

    [deps.SimpleNonlinearSolve.extensions]
    SimpleNonlinearSolveChainRulesCoreExt = "ChainRulesCore"
    SimpleNonlinearSolveDiffEqBaseExt = "DiffEqBase"
    SimpleNonlinearSolveReverseDiffExt = "ReverseDiff"
    SimpleNonlinearSolveTrackerExt = "Tracker"

    [deps.SimpleNonlinearSolve.weakdeps]
    ChainRulesCore = "d360d2e6-b24c-11e9-a2a3-2a2ae2dbcce4"
    DiffEqBase = "2b5f629d-d688-5b77-993f-72d75c75574e"
    ReverseDiff = "37e2e3b7-166d-5795-8a7a-e32c996b4267"
    Tracker = "9f7883ad-71c0-57eb-9f7f-b5c9e6d3789c"

[[deps.SimpleTraits]]
deps = ["InteractiveUtils", "MacroTools"]
git-tree-sha1 = "5d7e3f4e11935503d3ecaf7186eac40602e7d231"
uuid = "699a6c99-e7fa-54fc-8d76-47d257e15c1d"
version = "0.9.4"

[[deps.SimpleUnPack]]
git-tree-sha1 = "58e6353e72cde29b90a69527e56df1b5c3d8c437"
uuid = "ce78b400-467f-4804-87d8-8f486da07d0a"
version = "1.1.0"

[[deps.Sixel]]
deps = ["Dates", "FileIO", "ImageCore", "IndirectArrays", "OffsetArrays", "REPL", "libsixel_jll"]
git-tree-sha1 = "2da10356e31327c7096832eb9cd86307a50b1eb6"
uuid = "45858cf5-a6b0-47a3-bbea-62219f50df47"
version = "0.1.3"

[[deps.Sockets]]
uuid = "6462fe0b-24de-5631-8697-dd941f90decc"
version = "1.11.0"

[[deps.SortingAlgorithms]]
deps = ["DataStructures"]
git-tree-sha1 = "66e0a8e672a0bdfca2c3f5937efb8538b9ddc085"
uuid = "a2af1166-a08f-5f64-846c-94a0d3cef48c"
version = "1.2.1"

[[deps.SparseArrays]]
deps = ["Libdl", "LinearAlgebra", "Random", "Serialization", "SuiteSparse_jll"]
uuid = "2f01184e-e22b-5df5-ae63-d93ebab69eaf"
version = "1.11.0"

[[deps.SparseMatrixColorings]]
deps = ["ADTypes", "DocStringExtensions", "LinearAlgebra", "PrecompileTools", "Random", "SparseArrays"]
git-tree-sha1 = "ab958b4fec46d1f1d057bb8e2a99bfdb90744646"
uuid = "0a514795-09f3-496d-8182-132a7b665d35"
version = "0.4.20"

    [deps.SparseMatrixColorings.extensions]
    SparseMatrixColoringsCliqueTreesExt = "CliqueTrees"
    SparseMatrixColoringsColorsExt = "Colors"

    [deps.SparseMatrixColorings.weakdeps]
    CliqueTrees = "60701a23-6482-424a-84db-faee86b9b1f8"
    Colors = "5ae59095-9a9b-59fe-a467-6f913c188581"

[[deps.SpecialFunctions]]
deps = ["IrrationalConstants", "LogExpFunctions", "OpenLibm_jll", "OpenSpecFun_jll"]
git-tree-sha1 = "41852b8679f78c8d8961eeadc8f62cef861a52e3"
uuid = "276daf66-3868-5448-9aa4-cd146d93841b"
version = "2.5.1"
weakdeps = ["ChainRulesCore"]

    [deps.SpecialFunctions.extensions]
    SpecialFunctionsChainRulesCoreExt = "ChainRulesCore"

[[deps.StableRNGs]]
deps = ["Random"]
git-tree-sha1 = "95af145932c2ed859b63329952ce8d633719f091"
uuid = "860ef19b-820b-49d6-a774-d7a799459cd3"
version = "1.0.3"

[[deps.StackViews]]
deps = ["OffsetArrays"]
git-tree-sha1 = "be1cf4eb0ac528d96f5115b4ed80c26a8d8ae621"
uuid = "cae243ae-269e-4f55-b966-ac2d0dc13c15"
version = "0.1.2"

[[deps.Static]]
deps = ["CommonWorldInvalidations", "IfElse", "PrecompileTools"]
git-tree-sha1 = "f737d444cb0ad07e61b3c1bef8eb91203c321eff"
uuid = "aedffcd0-7271-4cad-89d0-dc628f76c6d3"
version = "1.2.0"

[[deps.StaticArrayInterface]]
deps = ["ArrayInterface", "Compat", "IfElse", "LinearAlgebra", "PrecompileTools", "Static"]
git-tree-sha1 = "96381d50f1ce85f2663584c8e886a6ca97e60554"
uuid = "0d7ed370-da01-4f52-bd93-41d350b8b718"
version = "1.8.0"
weakdeps = ["OffsetArrays", "StaticArrays"]

    [deps.StaticArrayInterface.extensions]
    StaticArrayInterfaceOffsetArraysExt = "OffsetArrays"
    StaticArrayInterfaceStaticArraysExt = "StaticArrays"

[[deps.StaticArrays]]
deps = ["LinearAlgebra", "PrecompileTools", "Random", "StaticArraysCore"]
git-tree-sha1 = "0feb6b9031bd5c51f9072393eb5ab3efd31bf9e4"
uuid = "90137ffa-7385-5640-81b9-e52037218182"
version = "1.9.13"
weakdeps = ["ChainRulesCore", "Statistics"]

    [deps.StaticArrays.extensions]
    StaticArraysChainRulesCoreExt = "ChainRulesCore"
    StaticArraysStatisticsExt = "Statistics"

[[deps.StaticArraysCore]]
git-tree-sha1 = "192954ef1208c7019899fbf8049e717f92959682"
uuid = "1e83bf80-4336-4d27-bf5d-d5a4f845583c"
version = "1.4.3"

[[deps.Statistics]]
deps = ["LinearAlgebra"]
git-tree-sha1 = "ae3bb1eb3bba077cd276bc5cfc337cc65c3075c0"
uuid = "10745b16-79ce-11e8-11f9-7d13ad32a3b2"
version = "1.11.1"
weakdeps = ["SparseArrays"]

    [deps.Statistics.extensions]
    SparseArraysExt = ["SparseArrays"]

[[deps.StatsAPI]]
deps = ["LinearAlgebra"]
git-tree-sha1 = "9d72a13a3f4dd3795a195ac5a44d7d6ff5f552ff"
uuid = "82ae8749-77ed-4fe6-ae5f-f523153014b0"
version = "1.7.1"

[[deps.StatsBase]]
deps = ["AliasTables", "DataAPI", "DataStructures", "LinearAlgebra", "LogExpFunctions", "Missings", "Printf", "Random", "SortingAlgorithms", "SparseArrays", "Statistics", "StatsAPI"]
git-tree-sha1 = "b81c5035922cc89c2d9523afc6c54be512411466"
uuid = "2913bbd2-ae8a-5f71-8c99-4fb6c76f3a91"
version = "0.34.5"

[[deps.StatsFuns]]
deps = ["HypergeometricFunctions", "IrrationalConstants", "LogExpFunctions", "Reexport", "Rmath", "SpecialFunctions"]
git-tree-sha1 = "8e45cecc66f3b42633b8ce14d431e8e57a3e242e"
uuid = "4c63d2b9-4356-54db-8cca-17b64c39e42c"
version = "1.5.0"
weakdeps = ["ChainRulesCore", "InverseFunctions"]

    [deps.StatsFuns.extensions]
    StatsFunsChainRulesCoreExt = "ChainRulesCore"
    StatsFunsInverseFunctionsExt = "InverseFunctions"

[[deps.StrideArraysCore]]
deps = ["ArrayInterface", "CloseOpenIntervals", "IfElse", "LayoutPointers", "LinearAlgebra", "ManualMemory", "SIMDTypes", "Static", "StaticArrayInterface", "ThreadingUtilities"]
git-tree-sha1 = "f35f6ab602df8413a50c4a25ca14de821e8605fb"
uuid = "7792a7ef-975c-4747-a70f-980b88e8d1da"
version = "0.5.7"

[[deps.StringManipulation]]
deps = ["PrecompileTools"]
git-tree-sha1 = "725421ae8e530ec29bcbdddbe91ff8053421d023"
uuid = "892a3eda-7b42-436c-8928-eab12a02cf0e"
version = "0.4.1"

[[deps.StructArrays]]
deps = ["ConstructionBase", "DataAPI", "Tables"]
git-tree-sha1 = "8ad2e38cbb812e29348719cc63580ec1dfeb9de4"
uuid = "09ab397b-f2b6-538f-b94a-2f83cf4a842a"
version = "0.7.1"

    [deps.StructArrays.extensions]
    StructArraysAdaptExt = "Adapt"
    StructArraysGPUArraysCoreExt = ["GPUArraysCore", "KernelAbstractions"]
    StructArraysLinearAlgebraExt = "LinearAlgebra"
    StructArraysSparseArraysExt = "SparseArrays"
    StructArraysStaticArraysExt = "StaticArrays"

    [deps.StructArrays.weakdeps]
    Adapt = "79e6a3ab-5dfb-504d-930d-738a2a938a0e"
    GPUArraysCore = "46192b85-c4d5-4398-a991-12ede77f4527"
    KernelAbstractions = "63c18a36-062a-441e-b654-da1e3ab1ce7c"
    LinearAlgebra = "37e2e46d-f89d-539d-b4ee-838fcccc9c8e"
    SparseArrays = "2f01184e-e22b-5df5-ae63-d93ebab69eaf"
    StaticArrays = "90137ffa-7385-5640-81b9-e52037218182"

[[deps.StyledStrings]]
uuid = "f489334b-da3d-4c2e-b8f0-e476e12c162b"
version = "1.11.0"

[[deps.SuiteSparse]]
deps = ["Libdl", "LinearAlgebra", "Serialization", "SparseArrays"]
uuid = "4607b0f0-06f3-5cda-b6b1-a6196a1729e9"

[[deps.SuiteSparse_jll]]
deps = ["Artifacts", "Libdl", "libblastrampoline_jll"]
uuid = "bea87d4a-7f5b-5778-9afe-8cc45184846c"
version = "7.7.0+0"

[[deps.SymbolicIndexingInterface]]
deps = ["Accessors", "ArrayInterface", "PrettyTables", "RuntimeGeneratedFunctions", "StaticArraysCore"]
git-tree-sha1 = "b6a641e38efa01355aa721246dd246e10c7dcd4d"
uuid = "2efcf032-c050-4f8e-a9bb-153293bab1f5"
version = "0.3.40"

[[deps.TOML]]
deps = ["Dates"]
uuid = "fa267f1f-6049-4f14-aa54-33bafae1ed76"
version = "1.0.3"

[[deps.TableTraits]]
deps = ["IteratorInterfaceExtensions"]
git-tree-sha1 = "c06b2f539df1c6efa794486abfb6ed2022561a39"
uuid = "3783bdb8-4a98-5b6b-af9a-565f29a5fe9c"
version = "1.0.1"

[[deps.Tables]]
deps = ["DataAPI", "DataValueInterfaces", "IteratorInterfaceExtensions", "OrderedCollections", "TableTraits"]
git-tree-sha1 = "f2c1efbc8f3a609aadf318094f8fc5204bdaf344"
uuid = "bd369af6-aec1-5ad0-b16a-f7cc5008161c"
version = "1.12.1"

[[deps.Tar]]
deps = ["ArgTools", "SHA"]
uuid = "a4e569a6-e804-4fa4-b0f3-eef7a1d5b13e"
version = "1.10.0"

[[deps.TensorCore]]
deps = ["LinearAlgebra"]
git-tree-sha1 = "1feb45f88d133a655e001435632f019a9a1bcdb6"
uuid = "62fd8b95-f654-4bbd-a8a5-9c27f68ccd50"
version = "0.1.1"

[[deps.Test]]
deps = ["InteractiveUtils", "Logging", "Random", "Serialization"]
uuid = "8dfed614-e22c-5e08-85e1-65c5234f0b40"
version = "1.11.0"

[[deps.ThreadingUtilities]]
deps = ["ManualMemory"]
git-tree-sha1 = "2d529b6b22791f3e22e7ec5c60b9016e78f5f6bf"
uuid = "8290d209-cae3-49c0-8002-c8c24d57dab5"
version = "0.5.4"

[[deps.TiffImages]]
deps = ["ColorTypes", "DataStructures", "DocStringExtensions", "FileIO", "FixedPointNumbers", "IndirectArrays", "Inflate", "Mmap", "OffsetArrays", "PkgVersion", "PrecompileTools", "ProgressMeter", "SIMD", "UUIDs"]
git-tree-sha1 = "02aca429c9885d1109e58f400c333521c13d48a0"
uuid = "731e570b-9d59-4bfa-96dc-6df516fadf69"
version = "0.11.4"

[[deps.TimerOutputs]]
deps = ["ExprTools", "Printf"]
git-tree-sha1 = "3748bd928e68c7c346b52125cf41fff0de6937d0"
uuid = "a759f4b9-e2f1-59dc-863e-4aeb61b1ea8f"
version = "0.5.29"

    [deps.TimerOutputs.extensions]
    FlameGraphsExt = "FlameGraphs"

    [deps.TimerOutputs.weakdeps]
    FlameGraphs = "08572546-2f56-4bcf-ba4e-bab62c3a3f89"

[[deps.TranscodingStreams]]
git-tree-sha1 = "0c45878dcfdcfa8480052b6ab162cdd138781742"
uuid = "3bb67fe8-82b1-5028-8e26-92a6c54297fa"
version = "0.11.3"

[[deps.TriplotBase]]
git-tree-sha1 = "4d4ed7f294cda19382ff7de4c137d24d16adc89b"
uuid = "981d1d27-644d-49a2-9326-4793e63143c3"
version = "0.1.0"

[[deps.TruncatedStacktraces]]
deps = ["InteractiveUtils", "MacroTools", "Preferences"]
git-tree-sha1 = "ea3e54c2bdde39062abf5a9758a23735558705e1"
uuid = "781d530d-4396-4725-bb49-402e4bee1e77"
version = "1.4.0"

[[deps.URIs]]
git-tree-sha1 = "24c1c558881564e2217dcf7840a8b2e10caeb0f9"
uuid = "5c2747f8-b7ea-4ff2-ba2e-563bfd36b1d4"
version = "1.6.0"

[[deps.UUIDs]]
deps = ["Random", "SHA"]
uuid = "cf7118a7-6976-5b1a-9a39-7adc72f591a4"
version = "1.11.0"

[[deps.UnPack]]
git-tree-sha1 = "387c1f73762231e86e0c9c5443ce3b4a0a9a0c2b"
uuid = "3a884ed6-31ef-47d7-9d2a-63182c4928ed"
version = "1.0.2"

[[deps.Unicode]]
uuid = "4ec0a83e-493e-50e2-b9ac-8f72acf5a8f5"
version = "1.11.0"

[[deps.UnicodeFun]]
deps = ["REPL"]
git-tree-sha1 = "53915e50200959667e78a92a418594b428dffddf"
uuid = "1cfade01-22cf-5700-b092-accc4b62d6e1"
version = "0.4.1"

[[deps.Unitful]]
deps = ["Dates", "LinearAlgebra", "Random"]
git-tree-sha1 = "d2282232f8a4d71f79e85dc4dd45e5b12a6297fb"
uuid = "1986cc42-f94f-5a68-af5c-568840ba703d"
version = "1.23.1"
weakdeps = ["ConstructionBase", "ForwardDiff", "InverseFunctions", "Printf"]

    [deps.Unitful.extensions]
    ConstructionBaseUnitfulExt = "ConstructionBase"
    ForwardDiffExt = "ForwardDiff"
    InverseFunctionsUnitfulExt = "InverseFunctions"
    PrintfExt = "Printf"

[[deps.UnitfulLatexify]]
deps = ["LaTeXStrings", "Latexify", "Unitful"]
git-tree-sha1 = "af305cc62419f9bd61b6644d19170a4d258c7967"
uuid = "45397f5d-5981-4c77-b2b3-fc36d6e9b728"
version = "1.7.0"

[[deps.Unzip]]
git-tree-sha1 = "ca0969166a028236229f63514992fc073799bb78"
uuid = "41fe7b60-77ed-43a1-b4f0-825fd5a5650d"
version = "0.2.0"

[[deps.Vulkan_Loader_jll]]
deps = ["Artifacts", "JLLWrappers", "Libdl", "Wayland_jll", "Xorg_libX11_jll", "Xorg_libXrandr_jll", "xkbcommon_jll"]
git-tree-sha1 = "2f0486047a07670caad3a81a075d2e518acc5c59"
uuid = "a44049a8-05dd-5a78-86c9-5fde0876e88c"
version = "1.3.243+0"

[[deps.Wayland_jll]]
deps = ["Artifacts", "EpollShim_jll", "Expat_jll", "JLLWrappers", "Libdl", "Libffi_jll", "XML2_jll"]
git-tree-sha1 = "49be0be57db8f863a902d59c0083d73281ecae8e"
uuid = "a2964d1f-97da-50d4-b82a-358c7fce9d89"
version = "1.23.1+0"

[[deps.Wayland_protocols_jll]]
deps = ["Artifacts", "JLLWrappers", "Libdl"]
git-tree-sha1 = "54b8a029ac145ebe8299463447fd1590b2b1d92f"
uuid = "2381bf8a-dfd0-557d-9999-79630e7b1b91"
version = "1.44.0+0"

[[deps.WebP]]
deps = ["CEnum", "ColorTypes", "FileIO", "FixedPointNumbers", "ImageCore", "libwebp_jll"]
git-tree-sha1 = "aa1ca3c47f119fbdae8770c29820e5e6119b83f2"
uuid = "e3aaa7dc-3e4b-44e0-be63-ffb868ccd7c1"
version = "0.1.3"

[[deps.WoodburyMatrices]]
deps = ["LinearAlgebra", "SparseArrays"]
git-tree-sha1 = "c1a7aa6219628fcd757dede0ca95e245c5cd9511"
uuid = "efce3f68-66dc-5838-9240-27a6d6f5f9b6"
version = "1.0.0"

[[deps.XML2_jll]]
deps = ["Artifacts", "JLLWrappers", "Libdl", "Libiconv_jll", "Zlib_jll"]
git-tree-sha1 = "b8b243e47228b4a3877f1dd6aee0c5d56db7fcf4"
uuid = "02c8fc9c-b97f-50b9-bbe4-9be30ff0a78a"
version = "2.13.6+1"

[[deps.XZ_jll]]
deps = ["Artifacts", "JLLWrappers", "Libdl"]
git-tree-sha1 = "fee71455b0aaa3440dfdd54a9a36ccef829be7d4"
uuid = "ffd25f8a-64ca-5728-b0f7-c24cf3aae800"
version = "5.8.1+0"

[[deps.Xorg_libICE_jll]]
deps = ["Artifacts", "JLLWrappers", "Libdl"]
git-tree-sha1 = "a3ea76ee3f4facd7a64684f9af25310825ee3668"
uuid = "f67eecfb-183a-506d-b269-f58e52b52d7c"
version = "1.1.2+0"

[[deps.Xorg_libSM_jll]]
deps = ["Artifacts", "JLLWrappers", "Libdl", "Xorg_libICE_jll"]
git-tree-sha1 = "9c7ad99c629a44f81e7799eb05ec2746abb5d588"
uuid = "c834827a-8449-5923-a945-d239c165b7dd"
version = "1.2.6+0"

[[deps.Xorg_libX11_jll]]
deps = ["Artifacts", "JLLWrappers", "Libdl", "Xorg_libxcb_jll", "Xorg_xtrans_jll"]
git-tree-sha1 = "b5899b25d17bf1889d25906fb9deed5da0c15b3b"
uuid = "4f6342f7-b3d2-589e-9d20-edeb45f2b2bc"
version = "1.8.12+0"

[[deps.Xorg_libXau_jll]]
deps = ["Artifacts", "JLLWrappers", "Libdl"]
git-tree-sha1 = "aa1261ebbac3ccc8d16558ae6799524c450ed16b"
uuid = "0c0b7dd1-d40b-584c-a123-a41640f87eec"
version = "1.0.13+0"

[[deps.Xorg_libXcursor_jll]]
deps = ["Artifacts", "JLLWrappers", "Libdl", "Xorg_libXfixes_jll", "Xorg_libXrender_jll"]
git-tree-sha1 = "6c74ca84bbabc18c4547014765d194ff0b4dc9da"
uuid = "935fb764-8cf2-53bf-bb30-45bb1f8bf724"
version = "1.2.4+0"

[[deps.Xorg_libXdmcp_jll]]
deps = ["Artifacts", "JLLWrappers", "Libdl"]
git-tree-sha1 = "52858d64353db33a56e13c341d7bf44cd0d7b309"
uuid = "a3789734-cfe1-5b06-b2d0-1dd0d9d62d05"
version = "1.1.6+0"

[[deps.Xorg_libXext_jll]]
deps = ["Artifacts", "JLLWrappers", "Libdl", "Xorg_libX11_jll"]
git-tree-sha1 = "a4c0ee07ad36bf8bbce1c3bb52d21fb1e0b987fb"
uuid = "1082639a-0dae-5f34-9b06-72781eeb8cb3"
version = "1.3.7+0"

[[deps.Xorg_libXfixes_jll]]
deps = ["Artifacts", "JLLWrappers", "Libdl", "Xorg_libX11_jll"]
git-tree-sha1 = "9caba99d38404b285db8801d5c45ef4f4f425a6d"
uuid = "d091e8ba-531a-589c-9de9-94069b037ed8"
version = "6.0.1+0"

[[deps.Xorg_libXi_jll]]
deps = ["Artifacts", "JLLWrappers", "Libdl", "Xorg_libXext_jll", "Xorg_libXfixes_jll"]
git-tree-sha1 = "a376af5c7ae60d29825164db40787f15c80c7c54"
uuid = "a51aa0fd-4e3c-5386-b890-e753decda492"
version = "1.8.3+0"

[[deps.Xorg_libXinerama_jll]]
deps = ["Artifacts", "JLLWrappers", "Libdl", "Xorg_libXext_jll"]
git-tree-sha1 = "a5bc75478d323358a90dc36766f3c99ba7feb024"
uuid = "d1454406-59df-5ea1-beac-c340f2130bc3"
version = "1.1.6+0"

[[deps.Xorg_libXrandr_jll]]
deps = ["Artifacts", "JLLWrappers", "Libdl", "Xorg_libXext_jll", "Xorg_libXrender_jll"]
git-tree-sha1 = "aff463c82a773cb86061bce8d53a0d976854923e"
uuid = "ec84b674-ba8e-5d96-8ba1-2a689ba10484"
version = "1.5.5+0"

[[deps.Xorg_libXrender_jll]]
deps = ["Artifacts", "JLLWrappers", "Libdl", "Xorg_libX11_jll"]
git-tree-sha1 = "7ed9347888fac59a618302ee38216dd0379c480d"
uuid = "ea2f1a96-1ddc-540d-b46f-429655e07cfa"
version = "0.9.12+0"

[[deps.Xorg_libxcb_jll]]
deps = ["Artifacts", "JLLWrappers", "Libdl", "Xorg_libXau_jll", "Xorg_libXdmcp_jll"]
git-tree-sha1 = "bfcaf7ec088eaba362093393fe11aa141fa15422"
uuid = "c7cfdc94-dc32-55de-ac96-5a1b8d977c5b"
version = "1.17.1+0"

[[deps.Xorg_libxkbfile_jll]]
deps = ["Artifacts", "JLLWrappers", "Libdl", "Xorg_libX11_jll"]
git-tree-sha1 = "e3150c7400c41e207012b41659591f083f3ef795"
uuid = "cc61e674-0454-545c-8b26-ed2c68acab7a"
version = "1.1.3+0"

[[deps.Xorg_xcb_util_cursor_jll]]
deps = ["Artifacts", "JLLWrappers", "Libdl", "Xorg_xcb_util_image_jll", "Xorg_xcb_util_jll", "Xorg_xcb_util_renderutil_jll"]
git-tree-sha1 = "04341cb870f29dcd5e39055f895c39d016e18ccd"
uuid = "e920d4aa-a673-5f3a-b3d7-f755a4d47c43"
version = "0.1.4+0"

[[deps.Xorg_xcb_util_image_jll]]
deps = ["Artifacts", "JLLWrappers", "Libdl", "Xorg_xcb_util_jll"]
git-tree-sha1 = "f4fc02e384b74418679983a97385644b67e1263b"
uuid = "12413925-8142-5f55-bb0e-6d7ca50bb09b"
version = "0.4.1+0"

[[deps.Xorg_xcb_util_jll]]
deps = ["Artifacts", "JLLWrappers", "Libdl", "Xorg_libxcb_jll"]
git-tree-sha1 = "68da27247e7d8d8dafd1fcf0c3654ad6506f5f97"
uuid = "2def613f-5ad1-5310-b15b-b15d46f528f5"
version = "0.4.1+0"

[[deps.Xorg_xcb_util_keysyms_jll]]
deps = ["Artifacts", "JLLWrappers", "Libdl", "Xorg_xcb_util_jll"]
git-tree-sha1 = "44ec54b0e2acd408b0fb361e1e9244c60c9c3dd4"
uuid = "975044d2-76e6-5fbe-bf08-97ce7c6574c7"
version = "0.4.1+0"

[[deps.Xorg_xcb_util_renderutil_jll]]
deps = ["Artifacts", "JLLWrappers", "Libdl", "Xorg_xcb_util_jll"]
git-tree-sha1 = "5b0263b6d080716a02544c55fdff2c8d7f9a16a0"
uuid = "0d47668e-0667-5a69-a72c-f761630bfb7e"
version = "0.3.10+0"

[[deps.Xorg_xcb_util_wm_jll]]
deps = ["Artifacts", "JLLWrappers", "Libdl", "Xorg_xcb_util_jll"]
git-tree-sha1 = "f233c83cad1fa0e70b7771e0e21b061a116f2763"
uuid = "c22f9ab0-d5fe-5066-847c-f4bb1cd4e361"
version = "0.4.2+0"

[[deps.Xorg_xkbcomp_jll]]
deps = ["Artifacts", "JLLWrappers", "Libdl", "Xorg_libxkbfile_jll"]
git-tree-sha1 = "801a858fc9fb90c11ffddee1801bb06a738bda9b"
uuid = "35661453-b289-5fab-8a00-3d9160c6a3a4"
version = "1.4.7+0"

[[deps.Xorg_xkeyboard_config_jll]]
deps = ["Artifacts", "JLLWrappers", "Libdl", "Xorg_xkbcomp_jll"]
git-tree-sha1 = "00af7ebdc563c9217ecc67776d1bbf037dbcebf4"
uuid = "33bec58e-1273-512f-9401-5d533626f822"
version = "2.44.0+0"

[[deps.Xorg_xtrans_jll]]
deps = ["Artifacts", "JLLWrappers", "Libdl"]
git-tree-sha1 = "a63799ff68005991f9d9491b6e95bd3478d783cb"
uuid = "c5fb5394-a638-5e4d-96e5-b29de1b5cf10"
version = "1.6.0+0"

[[deps.Zlib_jll]]
deps = ["Libdl"]
uuid = "83775a58-1f1d-513f-b197-d71354ab007a"
version = "1.2.13+1"

[[deps.Zstd_jll]]
deps = ["Artifacts", "JLLWrappers", "Libdl"]
git-tree-sha1 = "446b23e73536f84e8037f5dce465e92275f6a308"
uuid = "3161d3a3-bdf6-5164-811a-617609db77b4"
version = "1.5.7+1"

[[deps.eudev_jll]]
deps = ["Artifacts", "JLLWrappers", "Libdl"]
git-tree-sha1 = "c3b0e6196d50eab0c5ed34021aaa0bb463489510"
uuid = "35ca27e7-8b34-5b7f-bca9-bdc33f59eb06"
version = "3.2.14+0"

[[deps.fzf_jll]]
deps = ["Artifacts", "JLLWrappers", "Libdl"]
git-tree-sha1 = "b6a34e0e0960190ac2a4363a1bd003504772d631"
uuid = "214eeab7-80f7-51ab-84ad-2988db7cef09"
version = "0.61.1+0"

[[deps.isoband_jll]]
deps = ["Artifacts", "JLLWrappers", "Libdl", "Pkg"]
git-tree-sha1 = "51b5eeb3f98367157a7a12a1fb0aa5328946c03c"
uuid = "9a68df92-36a6-505f-a73e-abb412b6bfb4"
version = "0.2.3+0"

[[deps.libaec_jll]]
deps = ["Artifacts", "JLLWrappers", "Libdl"]
git-tree-sha1 = "f5733a5a9047722470b95a81e1b172383971105c"
uuid = "477f73a3-ac25-53e9-8cc3-50b2fa2566f0"
version = "1.1.3+0"

[[deps.libaom_jll]]
deps = ["Artifacts", "JLLWrappers", "Libdl"]
git-tree-sha1 = "522c1df09d05a71785765d19c9524661234738e9"
uuid = "a4ae2306-e953-59d6-aa16-d00cac43593b"
version = "3.11.0+0"

[[deps.libass_jll]]
deps = ["Artifacts", "Bzip2_jll", "FreeType2_jll", "FriBidi_jll", "HarfBuzz_jll", "JLLWrappers", "Libdl", "Zlib_jll"]
git-tree-sha1 = "e17c115d55c5fbb7e52ebedb427a0dca79d4484e"
uuid = "0ac62f75-1d6f-5e53-bd7c-93b484bb37c0"
version = "0.15.2+0"

[[deps.libblastrampoline_jll]]
deps = ["Artifacts", "Libdl"]
uuid = "8e850b90-86db-534c-a0d3-1478176c7d93"
version = "5.11.0+0"

[[deps.libdecor_jll]]
deps = ["Artifacts", "Dbus_jll", "JLLWrappers", "Libdl", "Libglvnd_jll", "Pango_jll", "Wayland_jll", "xkbcommon_jll"]
git-tree-sha1 = "9bf7903af251d2050b467f76bdbe57ce541f7f4f"
uuid = "1183f4f0-6f2a-5f1a-908b-139f9cdfea6f"
version = "0.2.2+0"

[[deps.libevdev_jll]]
deps = ["Artifacts", "JLLWrappers", "Libdl"]
git-tree-sha1 = "56d643b57b188d30cccc25e331d416d3d358e557"
uuid = "2db6ffa8-e38f-5e21-84af-90c45d0032cc"
version = "1.13.4+0"

[[deps.libfdk_aac_jll]]
deps = ["Artifacts", "JLLWrappers", "Libdl"]
git-tree-sha1 = "8a22cf860a7d27e4f3498a0fe0811a7957badb38"
uuid = "f638f0a6-7fb0-5443-88ba-1cc74229b280"
version = "2.0.3+0"

[[deps.libinput_jll]]
deps = ["Artifacts", "JLLWrappers", "Libdl", "eudev_jll", "libevdev_jll", "mtdev_jll"]
git-tree-sha1 = "91d05d7f4a9f67205bd6cf395e488009fe85b499"
uuid = "36db933b-70db-51c0-b978-0f229ee0e533"
version = "1.28.1+0"

[[deps.libpng_jll]]
deps = ["Artifacts", "JLLWrappers", "Libdl", "Zlib_jll"]
git-tree-sha1 = "cd155272a3738da6db765745b89e466fa64d0830"
uuid = "b53b4c65-9356-5827-b1ea-8c7a1a84506f"
version = "1.6.49+0"

[[deps.libsixel_jll]]
deps = ["Artifacts", "JLLWrappers", "JpegTurbo_jll", "Libdl", "libpng_jll"]
git-tree-sha1 = "c1733e347283df07689d71d61e14be986e49e47a"
uuid = "075b6546-f08a-558a-be8f-8157d0f608a5"
version = "1.10.5+0"

[[deps.libvorbis_jll]]
deps = ["Artifacts", "JLLWrappers", "Libdl", "Ogg_jll", "Pkg"]
git-tree-sha1 = "490376214c4721cdaca654041f635213c6165cb3"
uuid = "f27f6e37-5d2b-51aa-960f-b287f2bc3b7a"
version = "1.3.7+2"

[[deps.libwebp_jll]]
deps = ["Artifacts", "Giflib_jll", "JLLWrappers", "JpegTurbo_jll", "Libdl", "Libglvnd_jll", "Libtiff_jll", "libpng_jll"]
git-tree-sha1 = "d2408cac540942921e7bd77272c32e58c33d8a77"
uuid = "c5f90fcd-3b7e-5836-afba-fc50a0988cb2"
version = "1.5.0+0"

[[deps.mtdev_jll]]
deps = ["Artifacts", "JLLWrappers", "Libdl"]
git-tree-sha1 = "b4d631fd51f2e9cdd93724ae25b2efc198b059b1"
uuid = "009596ad-96f7-51b1-9f1b-5ce2d5e8a71e"
version = "1.1.7+0"

[[deps.nghttp2_jll]]
deps = ["Artifacts", "Libdl"]
uuid = "8e850ede-7688-5339-a07c-302acd2aaf8d"
version = "1.59.0+0"

[[deps.oneTBB_jll]]
deps = ["Artifacts", "JLLWrappers", "Libdl"]
git-tree-sha1 = "d5a767a3bb77135a99e433afe0eb14cd7f6914c3"
uuid = "1317d2d5-d96f-522e-a858-c73665f53c3e"
version = "2022.0.0+0"

[[deps.p7zip_jll]]
deps = ["Artifacts", "Libdl"]
uuid = "3f19e933-33d8-53b3-aaab-bd5110c3b7a0"
version = "17.4.0+2"

[[deps.x264_jll]]
deps = ["Artifacts", "JLLWrappers", "Libdl", "Pkg"]
git-tree-sha1 = "4fea590b89e6ec504593146bf8b988b2c00922b2"
uuid = "1270edf5-f2f9-52d2-97e9-ab00b5d0237a"
version = "2021.5.5+0"

[[deps.x265_jll]]
deps = ["Artifacts", "JLLWrappers", "Libdl", "Pkg"]
git-tree-sha1 = "ee567a171cce03570d77ad3a43e90218e38937a9"
uuid = "dfaa095f-4041-5dcd-9319-2fabd8486b76"
version = "3.5.0+0"

[[deps.xkbcommon_jll]]
deps = ["Artifacts", "JLLWrappers", "Libdl", "Wayland_jll", "Wayland_protocols_jll", "Xorg_libxcb_jll", "Xorg_xkeyboard_config_jll"]
git-tree-sha1 = "c950ae0a3577aec97bfccf3381f66666bc416729"
uuid = "d8fb68d0-12a3-5cfd-a85a-d49703b185fd"
version = "1.8.1+0"
