# Supplementary material for: Electrical Coupling within Thalamocortical Networks Cumulatively Reduces Cortical Correlation to Sensory Inputs
Source: eNeuro. 2026 Jun 12;13(6):ENEURO.0029-26.2026. doi: 10.1523/ENEURO.0029-26.2026 (PMC13271814; doi:10.1523/ENEURO.0029-26.2026)
Supplement: Data 1 — Download Data 1, ZIP file. [file eneuro-13-ENEURO.0029-26.2026-s002.zip › RingModel/Models.jl/Manifest.toml]

# This file is machine-generated - editing it directly is not advised

julia_version = "1.11.5"
manifest_format = "2.0"
project_hash = "77fcda65eab900b461e28a71b67493ff6285c1de"

[[deps.AbstractFFTs]]
deps = ["LinearAlgebra"]
git-tree-sha1 = "d92ad398961a3ed262d8bf04a1a2b8340f915fef"
uuid = "621f4979-c628-5d54-868e-fcf4e3e8185c"
version = "1.5.0"

    [deps.AbstractFFTs.extensions]
    AbstractFFTsChainRulesCoreExt = "ChainRulesCore"
    AbstractFFTsTestExt = "Test"

    [deps.AbstractFFTs.weakdeps]
    ChainRulesCore = "d360d2e6-b24c-11e9-a2a3-2a2ae2dbcce4"
    Test = "8dfed614-e22c-5e08-85e1-65c5234f0b40"

[[deps.Adapt]]
deps = ["LinearAlgebra", "Requires"]
git-tree-sha1 = "f7817e2e585aa6d924fd714df1e2a84be7896c60"
uuid = "79e6a3ab-5dfb-504d-930d-738a2a938a0e"
version = "4.3.0"

    [deps.Adapt.extensions]
    AdaptSparseArraysExt = "SparseArrays"
    AdaptStaticArraysExt = "StaticArrays"

    [deps.Adapt.weakdeps]
    SparseArrays = "2f01184e-e22b-5df5-ae63-d93ebab69eaf"
    StaticArrays = "90137ffa-7385-5640-81b9-e52037218182"

[[deps.ArgTools]]
uuid = "0dad84c5-d112-42e6-8d28-ef12dabb789f"
version = "1.1.2"

[[deps.ArrayInterface]]
deps = ["Adapt", "LinearAlgebra"]
git-tree-sha1 = "017fcb757f8e921fb44ee063a7aafe5f89b86dd1"
uuid = "4fba245c-0d91-5ea0-9b3e-6abc04ee57a9"
version = "7.18.0"

    [deps.ArrayInterface.extensions]
    ArrayInterfaceBandedMatricesExt = "BandedMatrices"
    ArrayInterfaceBlockBandedMatricesExt = "BlockBandedMatrices"
    ArrayInterfaceCUDAExt = "CUDA"
    ArrayInterfaceCUDSSExt = "CUDSS"
    ArrayInterfaceChainRulesCoreExt = "ChainRulesCore"
    ArrayInterfaceChainRulesExt = "ChainRules"
    ArrayInterfaceGPUArraysCoreExt = "GPUArraysCore"
    ArrayInterfaceReverseDiffExt = "ReverseDiff"
    ArrayInterfaceSparseArraysExt = "SparseArrays"
    ArrayInterfaceStaticArraysCoreExt = "StaticArraysCore"
    ArrayInterfaceTrackerExt = "Tracker"

    [deps.ArrayInterface.weakdeps]
    BandedMatrices = "aae01518-5342-5314-be14-df237901396f"
    BlockBandedMatrices = "ffab5731-97b5-5995-9138-79e8c1846df0"
    CUDA = "052768ef-5323-5732-b1bb-66c8b64840ba"
    CUDSS = "45b445bb-4962-46a0-9369-b4df9d0f772e"
    ChainRules = "082447d4-558c-5d27-93f4-14fc19e9eca2"
    ChainRulesCore = "d360d2e6-b24c-11e9-a2a3-2a2ae2dbcce4"
    GPUArraysCore = "46192b85-c4d5-4398-a991-12ede77f4527"
    ReverseDiff = "37e2e3b7-166d-5795-8a7a-e32c996b4267"
    SparseArrays = "2f01184e-e22b-5df5-ae63-d93ebab69eaf"
    StaticArraysCore = "1e83bf80-4336-4d27-bf5d-d5a4f845583c"
    Tracker = "9f7883ad-71c0-57eb-9f7f-b5c9e6d3789c"

[[deps.Artifacts]]
uuid = "56f22d72-fd6d-98f1-02f0-08ddc0907c33"
version = "1.11.0"

[[deps.Base64]]
uuid = "2a0f44e3-6c83-55bd-87e4-b1978d98bd5f"
version = "1.11.0"

[[deps.Bessels]]
git-tree-sha1 = "4435559dc39793d53a9e3d278e185e920b4619ef"
uuid = "0e736298-9ec6-45e8-9647-e4fc86a2fe38"
version = "0.2.8"

[[deps.CommonWorldInvalidations]]
git-tree-sha1 = "ae52d1c52048455e85a387fbee9be553ec2b68d0"
uuid = "f70d9fcc-98c5-4d4a-abd7-e4cdeebd8ca8"
version = "1.0.0"

[[deps.Compat]]
deps = ["TOML", "UUIDs"]
git-tree-sha1 = "8ae8d32e09f0dcf42a36b90d4e17f5dd2e4c4215"
uuid = "34da2185-b29b-5c13-b0c7-acf172513d20"
version = "4.16.0"
weakdeps = ["Dates", "LinearAlgebra"]

    [deps.Compat.extensions]
    CompatLinearAlgebraExt = "LinearAlgebra"

[[deps.CompilerSupportLibraries_jll]]
deps = ["Artifacts", "Libdl"]
uuid = "e66e0078-7015-5450-92f7-15fbd957f2ae"
version = "1.1.1+0"

[[deps.ConstructionBase]]
git-tree-sha1 = "76219f1ed5771adbb096743bff43fb5fdd4c1157"
uuid = "187b0558-2788-49d3-abe0-74a17ed4e7c9"
version = "1.5.8"

    [deps.ConstructionBase.extensions]
    ConstructionBaseIntervalSetsExt = "IntervalSets"
    ConstructionBaseLinearAlgebraExt = "LinearAlgebra"
    ConstructionBaseStaticArraysExt = "StaticArrays"

    [deps.ConstructionBase.weakdeps]
    IntervalSets = "8197267c-284f-5f27-9208-e0e47529a953"
    LinearAlgebra = "37e2e46d-f89d-539d-b4ee-838fcccc9c8e"
    StaticArrays = "90137ffa-7385-5640-81b9-e52037218182"

[[deps.DSP]]
deps = ["Bessels", "FFTW", "IterTools", "LinearAlgebra", "Polynomials", "Random", "Reexport", "SpecialFunctions", "Statistics"]
git-tree-sha1 = "0c8a70a69036d8f3a2426d768d30144547cd73c0"
uuid = "717857b8-e6f2-59f4-9121-6e50c889abd2"
version = "0.8.3"

    [deps.DSP.extensions]
    OffsetArraysExt = "OffsetArrays"

    [deps.DSP.weakdeps]
    OffsetArrays = "6fe1bfb0-de20-5000-8ca7-80f57d26f881"

[[deps.Dates]]
deps = ["Printf"]
uuid = "ade2ca70-3891-5945-98fb-dc099432e06a"
version = "1.11.0"

[[deps.DocStringExtensions]]
git-tree-sha1 = "e7b7e6f178525d17c720ab9c081e4ef04429f860"
uuid = "ffbed154-4ef7-542d-bbb7-c09d3a79fcae"
version = "0.9.4"

[[deps.Downloads]]
deps = ["ArgTools", "FileWatching", "LibCURL", "NetworkOptions"]
uuid = "f43a241f-c20a-4ad4-852c-f6b1247861c6"
version = "1.6.0"

[[deps.FFTW]]
deps = ["AbstractFFTs", "FFTW_jll", "LinearAlgebra", "MKL_jll", "Preferences", "Reexport"]
git-tree-sha1 = "7de7c78d681078f027389e067864a8d53bd7c3c9"
uuid = "7a1cc6ca-52ef-59f5-83cd-3a7055c09341"
version = "1.8.1"

[[deps.FFTW_jll]]
deps = ["Artifacts", "JLLWrappers", "Libdl"]
git-tree-sha1 = "6d6219a004b8cf1e0b4dbe27a2860b8e04eba0be"
uuid = "f5851436-0d7a-5f13-b9de-f02708fd171a"
version = "3.3.11+0"

[[deps.FileWatching]]
uuid = "7b1f6079-737a-58dc-b8bc-7a2ca5c1b5ee"
version = "1.11.0"

[[deps.Future]]
deps = ["Random"]
uuid = "9fa8497b-333b-5362-9e8d-4d0656e87820"
version = "1.11.0"

[[deps.IfElse]]
git-tree-sha1 = "debdd00ffef04665ccbb3e150747a77560e8fad1"
uuid = "615f187c-cbe4-4ef1-ba3b-2fcf58d6d173"
version = "0.1.1"

[[deps.IntelOpenMP_jll]]
deps = ["Artifacts", "JLLWrappers", "LazyArtifacts", "Libdl"]
git-tree-sha1 = "0f14a5456bdc6b9731a5682f439a672750a09e48"
uuid = "1d5cc7b8-4909-519e-a0f8-d0f5ad9712d0"
version = "2025.0.4+0"

[[deps.IrrationalConstants]]
git-tree-sha1 = "e2222959fbc6c19554dc15174c81bf7bf3aa691c"
uuid = "92d709cd-6900-40b7-9082-c6be49f344b6"
version = "0.2.4"

[[deps.IterTools]]
git-tree-sha1 = "42d5f897009e7ff2cf88db414a389e5ed1bdd023"
uuid = "c8e1da08-722c-5040-9ed9-7db0dc04731e"
version = "1.10.0"

[[deps.JLLWrappers]]
deps = ["Artifacts", "Preferences"]
git-tree-sha1 = "a007feb38b422fbdab534406aeca1b86823cb4d6"
uuid = "692b3bcd-3c85-4b1f-b108-f13ce0eb3210"
version = "1.7.0"

[[deps.LazyArtifacts]]
deps = ["Artifacts", "Pkg"]
uuid = "4af54fe1-eca0-43a8-85a7-787d91b784e3"
version = "1.11.0"

[[deps.LibCURL]]
deps = ["LibCURL_jll", "MozillaCACerts_jll"]
uuid = "b27032c2-a3e7-50c8-80cd-2d36dbcbfd21"
version = "0.6.4"

[[deps.LibCURL_jll]]
deps = ["Artifacts", "LibSSH2_jll", "Libdl", "MbedTLS_jll", "Zlib_jll", "nghttp2_jll"]
uuid = "deac9b47-8bc7-5906-a0fe-35ac56dc84c0"
version = "8.6.0+0"

[[deps.LibGit2]]
deps = ["Base64", "LibGit2_jll", "NetworkOptions", "Printf", "SHA"]
uuid = "76f85450-5226-5b5a-8eaa-529ad045b433"
version = "1.11.0"

[[deps.LibGit2_jll]]
deps = ["Artifacts", "LibSSH2_jll", "Libdl", "MbedTLS_jll"]
uuid = "e37daf67-58a4-590a-8e99-b0245dd2ffc5"
version = "1.7.2+0"

[[deps.LibSSH2_jll]]
deps = ["Artifacts", "Libdl", "MbedTLS_jll"]
uuid = "29816b5a-b9ab-546f-933c-edad1886dfa8"
version = "1.11.0+1"

[[deps.Libdl]]
uuid = "8f399da3-3557-5675-b5ff-fb832c97cbdb"
version = "1.11.0"

[[deps.LinearAlgebra]]
deps = ["Libdl", "OpenBLAS_jll", "libblastrampoline_jll"]
uuid = "37e2e46d-f89d-539d-b4ee-838fcccc9c8e"
version = "1.11.0"

[[deps.LogExpFunctions]]
deps = ["DocStringExtensions", "IrrationalConstants", "LinearAlgebra"]
git-tree-sha1 = "13ca9e2586b89836fd20cccf56e57e2b9ae7f38f"
uuid = "2ab3a3ac-af41-5b50-aa03-7779005ae688"
version = "0.3.29"

    [deps.LogExpFunctions.extensions]
    LogExpFunctionsChainRulesCoreExt = "ChainRulesCore"
    LogExpFunctionsChangesOfVariablesExt = "ChangesOfVariables"
    LogExpFunctionsInverseFunctionsExt = "InverseFunctions"

    [deps.LogExpFunctions.weakdeps]
    ChainRulesCore = "d360d2e6-b24c-11e9-a2a3-2a2ae2dbcce4"
    ChangesOfVariables = "9e997f8a-9a97-42d5-a9f1-ce6bfc15e2c0"
    InverseFunctions = "3587e190-3f89-42d0-90ee-14403ec27112"

[[deps.Logging]]
uuid = "56ddb016-857b-54e1-b83d-db4d58db5568"
version = "1.11.0"

[[deps.MKL_jll]]
deps = ["Artifacts", "IntelOpenMP_jll", "JLLWrappers", "LazyArtifacts", "Libdl", "oneTBB_jll"]
git-tree-sha1 = "5de60bc6cb3899cd318d80d627560fae2e2d99ae"
uuid = "856f044c-d86e-5d09-b602-aeab76dc8ba7"
version = "2025.0.1+1"

[[deps.MacroTools]]
git-tree-sha1 = "1e0228a030642014fe5cfe68c2c0a818f9e3f522"
uuid = "1914dd2f-81c6-5fcd-8719-6d5c9610ff09"
version = "0.5.16"

[[deps.Markdown]]
deps = ["Base64"]
uuid = "d6f4376e-aef5-505a-96c1-9c027394607a"
version = "1.11.0"

[[deps.MbedTLS_jll]]
deps = ["Artifacts", "Libdl"]
uuid = "c8ffd9c3-330d-5841-b78e-0817d7145fa1"
version = "2.28.6+0"

[[deps.MozillaCACerts_jll]]
uuid = "14a3606d-f60d-562e-9121-12d972cd8159"
version = "2023.12.12"

[[deps.NaNStatistics]]
deps = ["PrecompileTools", "Static", "StaticArrayInterface"]
git-tree-sha1 = "3774db3e6da72b0112a3aea73e89f3a30411fa9e"
uuid = "b946abbf-3ea7-4610-9019-9858bfdeaf2d"
version = "0.6.50"

    [deps.NaNStatistics.extensions]
    NaNStatisticsDimensionalDataExt = "DimensionalData"
    NaNStatisticsUnitfulExt = "Unitful"

    [deps.NaNStatistics.weakdeps]
    DimensionalData = "0703355e-b756-11e9-17c0-8b28908087d0"
    Unitful = "1986cc42-f94f-5a68-af5c-568840ba703d"

[[deps.NetworkOptions]]
uuid = "ca575930-c2e3-43a9-ace4-1e988b2c1908"
version = "1.2.0"

[[deps.OpenBLAS_jll]]
deps = ["Artifacts", "CompilerSupportLibraries_jll", "Libdl"]
uuid = "4536629a-c528-5b80-bd46-f80d51c5b363"
version = "0.3.27+1"

[[deps.OpenLibm_jll]]
deps = ["Artifacts", "Libdl"]
uuid = "05823500-19ac-5b8b-9628-191a04bc5112"
version = "0.8.5+0"

[[deps.OpenSpecFun_jll]]
deps = ["Artifacts", "CompilerSupportLibraries_jll", "JLLWrappers", "Libdl"]
git-tree-sha1 = "1346c9208249809840c91b26703912dff463d335"
uuid = "efe28fd5-8261-553b-a9e1-b2916fc3738e"
version = "0.5.6+0"

[[deps.OrderedCollections]]
git-tree-sha1 = "cc4054e898b852042d7b503313f7ad03de99c3dd"
uuid = "bac558e1-5e72-5ebc-8fee-abe8a469f55d"
version = "1.8.0"

[[deps.Peaks]]
deps = ["RecipesBase", "SIMD"]
git-tree-sha1 = "75d0ce1c30696d77bc60840222d7fc5d549ebf5f"
uuid = "18e31ff7-3703-566c-8e60-38913d67486b"
version = "0.5.3"

[[deps.Pkg]]
deps = ["Artifacts", "Dates", "Downloads", "FileWatching", "LibGit2", "Libdl", "Logging", "Markdown", "Printf", "Random", "SHA", "TOML", "Tar", "UUIDs", "p7zip_jll"]
uuid = "44cfe95a-1eb2-52ea-b672-e2afdf69b78f"
version = "1.11.0"

    [deps.Pkg.extensions]
    REPLExt = "REPL"

    [deps.Pkg.weakdeps]
    REPL = "3fa0cd96-eef1-5676-8a61-b3b8758bbffb"

[[deps.Polynomials]]
deps = ["LinearAlgebra", "OrderedCollections", "RecipesBase", "Requires", "Setfield", "SparseArrays"]
git-tree-sha1 = "555c272d20fc80a2658587fb9bbda60067b93b7c"
uuid = "f27b6e38-b328-58d1-80ce-0feddd5e7a45"
version = "4.0.19"

    [deps.Polynomials.extensions]
    PolynomialsChainRulesCoreExt = "ChainRulesCore"
    PolynomialsFFTWExt = "FFTW"
    PolynomialsMakieCoreExt = "MakieCore"
    PolynomialsMutableArithmeticsExt = "MutableArithmetics"

    [deps.Polynomials.weakdeps]
    ChainRulesCore = "d360d2e6-b24c-11e9-a2a3-2a2ae2dbcce4"
    FFTW = "7a1cc6ca-52ef-59f5-83cd-3a7055c09341"
    MakieCore = "20f20a25-4f0e-4fdf-b5d1-57303727442b"
    MutableArithmetics = "d8a4904e-b15c-11e9-3269-09a3773c0cb0"

[[deps.PrecompileTools]]
deps = ["Preferences"]
git-tree-sha1 = "5aa36f7049a63a1528fe8f7c3f2113413ffd4e1f"
uuid = "aea7be01-6a6a-4083-8856-8a6e6704d82a"
version = "1.2.1"

[[deps.Preferences]]
deps = ["TOML"]
git-tree-sha1 = "9306f6085165d270f7e3db02af26a400d580f5c6"
uuid = "21216c6a-2e73-6563-6e65-726566657250"
version = "1.4.3"

[[deps.Printf]]
deps = ["Unicode"]
uuid = "de0858da-6303-5e67-8744-51eddeeeb8d7"
version = "1.11.0"

[[deps.Random]]
deps = ["SHA"]
uuid = "9a3f8284-a2c9-5f02-9a11-845980a1fd5c"
version = "1.11.0"

[[deps.RecipesBase]]
deps = ["PrecompileTools"]
git-tree-sha1 = "5c3d09cc4f31f5fc6af001c250bf1278733100ff"
uuid = "3cdcf5f2-1ef4-517c-9805-6587b60abb01"
version = "1.3.4"

[[deps.Reexport]]
git-tree-sha1 = "45e428421666073eab6f2da5c9d310d99bb12f9b"
uuid = "189a3867-3050-52da-a836-e630ba90ab69"
version = "1.2.2"

[[deps.Requires]]
deps = ["UUIDs"]
git-tree-sha1 = "62389eeff14780bfe55195b7204c0d8738436d64"
uuid = "ae029012-a4dd-5104-9daa-d747884805df"
version = "1.3.1"

[[deps.SHA]]
uuid = "ea8e919c-243c-51af-8825-aaa63cd721ce"
version = "0.7.0"

[[deps.SIMD]]
deps = ["PrecompileTools"]
git-tree-sha1 = "fea870727142270bdf7624ad675901a1ee3b4c87"
uuid = "fdea26ae-647d-5447-a871-4b548cad5224"
version = "3.7.1"

[[deps.Serialization]]
uuid = "9e88b42a-f829-5b0c-bbe9-9e923198166b"
version = "1.11.0"

[[deps.Setfield]]
deps = ["ConstructionBase", "Future", "MacroTools", "StaticArraysCore"]
git-tree-sha1 = "c5391c6ace3bc430ca630251d02ea9687169ca68"
uuid = "efcf1570-3423-57d1-acb7-fd33fddbac46"
version = "1.1.2"

[[deps.SparseArrays]]
deps = ["Libdl", "LinearAlgebra", "Random", "Serialization", "SuiteSparse_jll"]
uuid = "2f01184e-e22b-5df5-ae63-d93ebab69eaf"
version = "1.11.0"

[[deps.SpecialFunctions]]
deps = ["IrrationalConstants", "LogExpFunctions", "OpenLibm_jll", "OpenSpecFun_jll"]
git-tree-sha1 = "41852b8679f78c8d8961eeadc8f62cef861a52e3"
uuid = "276daf66-3868-5448-9aa4-cd146d93841b"
version = "2.5.1"

    [deps.SpecialFunctions.extensions]
    SpecialFunctionsChainRulesCoreExt = "ChainRulesCore"

    [deps.SpecialFunctions.weakdeps]
    ChainRulesCore = "d360d2e6-b24c-11e9-a2a3-2a2ae2dbcce4"

[[deps.Static]]
deps = ["CommonWorldInvalidations", "IfElse", "PrecompileTools"]
git-tree-sha1 = "f737d444cb0ad07e61b3c1bef8eb91203c321eff"
uuid = "aedffcd0-7271-4cad-89d0-dc628f76c6d3"
version = "1.2.0"

[[deps.StaticArrayInterface]]
deps = ["ArrayInterface", "Compat", "IfElse", "LinearAlgebra", "PrecompileTools", "Static"]
git-tree-sha1 = "96381d50f1ce85f2663584c8e886a6ca97e60554"
uuid = "0d7ed370-da01-4f52-bd93-41d350b8b718"
version = "1.8.0"

    [deps.StaticArrayInterface.extensions]
    StaticArrayInterfaceOffsetArraysExt = "OffsetArrays"
    StaticArrayInterfaceStaticArraysExt = "StaticArrays"

    [deps.StaticArrayInterface.weakdeps]
    OffsetArrays = "6fe1bfb0-de20-5000-8ca7-80f57d26f881"
    StaticArrays = "90137ffa-7385-5640-81b9-e52037218182"

[[deps.StaticArraysCore]]
git-tree-sha1 = "192954ef1208c7019899fbf8049e717f92959682"
uuid = "1e83bf80-4336-4d27-bf5d-d5a4f845583c"
version = "1.4.3"

[[deps.Statistics]]
deps = ["LinearAlgebra"]
git-tree-sha1 = "ae3bb1eb3bba077cd276bc5cfc337cc65c3075c0"
uuid = "10745b16-79ce-11e8-11f9-7d13ad32a3b2"
version = "1.11.1"
weakdeps = ["SparseArrays"]

    [deps.Statistics.extensions]
    SparseArraysExt = ["SparseArrays"]

[[deps.SuiteSparse_jll]]
deps = ["Artifacts", "Libdl", "libblastrampoline_jll"]
uuid = "bea87d4a-7f5b-5778-9afe-8cc45184846c"
version = "7.7.0+0"

[[deps.TOML]]
deps = ["Dates"]
uuid = "fa267f1f-6049-4f14-aa54-33bafae1ed76"
version = "1.0.3"

[[deps.Tar]]
deps = ["ArgTools", "SHA"]
uuid = "a4e569a6-e804-4fa4-b0f3-eef7a1d5b13e"
version = "1.10.0"

[[deps.UUIDs]]
deps = ["Random", "SHA"]
uuid = "cf7118a7-6976-5b1a-9a39-7adc72f591a4"
version = "1.11.0"

[[deps.Unicode]]
uuid = "4ec0a83e-493e-50e2-b9ac-8f72acf5a8f5"
version = "1.11.0"

[[deps.Zlib_jll]]
deps = ["Libdl"]
uuid = "83775a58-1f1d-513f-b197-d71354ab007a"
version = "1.2.13+1"

[[deps.libblastrampoline_jll]]
deps = ["Artifacts", "Libdl"]
uuid = "8e850b90-86db-534c-a0d3-1478176c7d93"
version = "5.11.0+0"

[[deps.nghttp2_jll]]
deps = ["Artifacts", "Libdl"]
uuid = "8e850ede-7688-5339-a07c-302acd2aaf8d"
version = "1.59.0+0"

[[deps.oneTBB_jll]]
deps = ["Artifacts", "JLLWrappers", "Libdl"]
git-tree-sha1 = "d5a767a3bb77135a99e433afe0eb14cd7f6914c3"
uuid = "1317d2d5-d96f-522e-a858-c73665f53c3e"
version = "2022.0.0+0"

[[deps.p7zip_jll]]
deps = ["Artifacts", "Libdl"]
uuid = "3f19e933-33d8-53b3-aaab-bd5110c3b7a0"
version = "17.4.0+2"
