# Supplementary material for: Electrical Coupling within Thalamocortical Networks Cumulatively Reduces Cortical Correlation to Sensory Inputs
Source: eNeuro. 2026 Jun 12;13(6):ENEURO.0029-26.2026. doi: 10.1523/ENEURO.0029-26.2026 (PMC13271814; doi:10.1523/ENEURO.0029-26.2026)
Supplement: Data 1 — Download Data 1, ZIP file. [file eneuro-13-ENEURO.0029-26.2026-s002.zip › RingModel/Models.jl/Project.toml]

name = "Models"
uuid = "d93e516b-cdf6-4941-872b-0848ac9e8f65"
authors = ["Austin <AustinJMendoza@proton.me>"]
version = "1.3.0"

[deps]
DSP = "717857b8-e6f2-59f4-9121-6e50c889abd2"
LinearAlgebra = "37e2e46d-f89d-539d-b4ee-838fcccc9c8e"
NaNStatistics = "b946abbf-3ea7-4610-9019-9858bfdeaf2d"
Peaks = "18e31ff7-3703-566c-8e60-38913d67486b"
Random = "9a3f8284-a2c9-5f02-9a11-845980a1fd5c"
Statistics = "10745b16-79ce-11e8-11f9-7d13ad32a3b2"
