# Supplementary material for: Electrical Coupling within Thalamocortical Networks Cumulatively Reduces Cortical Correlation to Sensory Inputs
Source: eNeuro. 2026 Jun 12;13(6):ENEURO.0029-26.2026. doi: 10.1523/ENEURO.0029-26.2026 (PMC13271814; doi:10.1523/ENEURO.0029-26.2026)
Supplement: Data 1 — Download Data 1, ZIP file. [file eneuro-13-ENEURO.0029-26.2026-s002.zip › RingModel/networks/run_scripts/calcCC.jl]

function calcCC(namesOfNeurons,gj,g_L,uinit)

# Simulation//Run variables
numNeurons = length(namesOfNeurons)
startTime = 0.0
endTime   = 3000.0
tspan = (startTime, endTime)

## Initial conditions - exract from calcUinit results
uinit0     = uinit["uinit_0"]
per_neuron = uinit["per_neuron"]

## vars
var_cell_num = 1:numNeurons
var_net_idx = axes(gj,1)

var_combos = allcombinations(var_cell_num,var_net_idx)

## Save//Run vars
numSims = length(var_combos)
numNets = length(var_net_idx)

prog = Progress(numSims,dt=0.5,barglyphs=BarGlyphs("[=> ]"),barlen=35,showspeed=true)

## Initialize simParams
Params = Vector{simParams}(undef,numSims)
u0 = fill(zeros(numNeurons*per_neuron),numSims)

for i = 1:numSims
    cell_num, net_idx = var_combos[i]

    p = simParams(names=namesOfNeurons,n=numNeurons,per_neuron=per_neuron)

    # Vars
    p.g_L = g_L[net_idx]

    ## Inputs
    ### DC
    p.bias[cell_num] = -2

    ## Synapses
    p.gj = gj[net_idx]

    Params[i] = p
    u0[i] = uinit0[net_idx]
end

u = zeros(numNeurons,numSims)

Threads.@threads for i = 1:numSims

    p = Params[i]

    prob = ODEProblem(dsim!,u0[i],tspan,p)

    # Start sim
    sol = solve(prob,BS3(),save_everystep=false,save_idxs=1:p.per_neuron:length(u0[i]))

    u[:,i] = sol[end].-u0[i][1:per_neuron:end] #save dVm from rest
    next!(prog)
end
finish!(prog)

# Calculate CC
u = reshape(u,(numNeurons,numNeurons,:))

cc = [u[:,:,i]./[u[n,n,i] for n in var_cell_num]' for i = 1:numNets]

return cc
end #calcCC
