# Supplementary material for: Electrical Coupling within Thalamocortical Networks Cumulatively Reduces Cortical Correlation to Sensory Inputs
Source: eNeuro. 2026 Jun 12;13(6):ENEURO.0029-26.2026. doi: 10.1523/ENEURO.0029-26.2026 (PMC13271814; doi:10.1523/ENEURO.0029-26.2026)
Supplement: Data 1 — Download Data 1, ZIP file. [file eneuro-13-ENEURO.0029-26.2026-s002.zip › RingModel/networks/run_scripts/calcUinit.jl]

function calcUinit(namesOfNeurons,gj,g_L)

# Simulation//Run variables
numNeurons = length(namesOfNeurons)
startTime = 0.0
endTime   = 5000.0
tspan = (startTime, endTime)

## Initial conditions
u0, per_neuron = initialconditions(numNeurons,false)

## vars
var_net_idx = axes(gj,1)

## Save//Run vars
numSims = length(var_net_idx)
prog = Progress(numSims,dt=0.5,barglyphs=BarGlyphs("[=> ]"),barlen=35,showspeed=true)

## Initialize simParams
Params = Vector{simParams}(undef,numSims)

for i = 1:numSims

    p = simParams(names=namesOfNeurons,n=numNeurons,per_neuron=per_neuron)

    # Vars
    p.g_L = g_L[i]

    ## Inputs

    ## Synapses
    p.gj = gj[i]

    Params[i] = p
end

u = fill(zeros(numNeurons*per_neuron),numSims)

Threads.@threads for i = 1:numSims

    p = Params[i]

    prob = ODEProblem(dsim!,u0,tspan,p)

    # Start sim
    sol = solve(prob,BS3(),save_everystep=false)

    u[i] = sol[end]

    next!(prog)
end
finish!(prog)

# store initial conditions
uinit = Dict("uinit_0"=>u,
             "per_neuron"=>per_neuron)

return uinit
end #calcUinit
