# Supplementary material for: Electrical Coupling within Thalamocortical Networks Cumulatively Reduces Cortical Correlation to Sensory Inputs
Source: eNeuro. 2026 Jun 12;13(6):ENEURO.0029-26.2026. doi: 10.1523/ENEURO.0029-26.2026 (PMC13271814; doi:10.1523/ENEURO.0029-26.2026)
Supplement: Data 1 — Download Data 1, ZIP file. [file eneuro-13-ENEURO.0029-26.2026-s002.zip › RingModel/Project.toml]

[deps]
CairoMakie = "13f3f980-e62b-5c42-98c6-ff1f3baf88f0"
CurveFit = "5a033b19-8c74-5913-a970-47c3779ef25c"
DSP = "717857b8-e6f2-59f4-9121-6e50c889abd2"
JLD2 = "033835bb-8acc-5ee8-8aae-3f567f8a3819"
LinearAlgebra = "37e2e46d-f89d-539d-b4ee-838fcccc9c8e"
MAT = "23992714-dd62-5051-b70f-ba57cb901cac"
Models = "d93e516b-cdf6-4941-872b-0848ac9e8f65"
NaNStatistics = "b946abbf-3ea7-4610-9019-9858bfdeaf2d"
OrdinaryDiffEq = "1dea7af3-3e70-54e6-95c3-0bf5283fa5ed"
Peaks = "18e31ff7-3703-566c-8e60-38913d67486b"
Plots = "91a5bcdd-55d7-5caf-9e0b-520d859cae80"
ProgressMeter = "92933f4c-e287-5a05-a399-4b506db050ca"
Random = "9a3f8284-a2c9-5f02-9a11-845980a1fd5c"
Statistics = "10745b16-79ce-11e8-11f9-7d13ad32a3b2"
