# Supplementary material for: Electrical Coupling within Thalamocortical Networks Cumulatively Reduces Cortical Correlation to Sensory Inputs
Source: eNeuro. 2026 Jun 12;13(6):ENEURO.0029-26.2026. doi: 10.1523/ENEURO.0029-26.2026 (PMC13271814; doi:10.1523/ENEURO.0029-26.2026)
Supplement: Data 1 — Download Data 1, ZIP file. [file eneuro-13-ENEURO.0029-26.2026-s002.zip › RingModel/README.md]

# RingModel
Model and simulations for Mendoza and Haas paper. 

---

# Julia Model

## Requirements 

Git, if not installed. First time using git? -> [start here](https://docs.github.com/en/get-started/quickstart/set-up-git) 

Julia -> [Julia setup](docs/Julia%20setup.md) 

Matlab `R2024b`, latest release should work -> [Matlab setup](docs/matlab/Matlab%20setup.md)

## Usage 

For basic usage clone this repo and follow the setup below

```
git clone https://github.com/jhaaslab/RingModel.git
```

## Julia project environment setup

Open a terminal in your project folder and start julia:

`julia --project` 

enter pkg by typing `]`

You should see a prompt showing we are in the project:

`(PROJECT) pkg >` 

Type `instantiate` and hit enter, you should see a status bar for precompilation. when that is done you can exit julia.


## Matlab code setup

Open matlab and add the 'matlab' folder to matlabs search path. 

## Simulations

Simulation scripts and data can be found in the simulations folder.
Spike and FR data can be visualized by opening matlab in the simulation folder and running plotFR.
## Model Documentation

Documentation was written and accessed offline through [obsidian](https://obsidian.md/), just add the cloned repo as a new vault. Docs can otherwise be viewed on Github, though some features may not render.

To see the details of the model src start here -> [Julia Model](docs/Julia%20Model.md)
