# Supplementary material for: Electrical Coupling within Thalamocortical Networks Cumulatively Reduces Cortical Correlation to Sensory Inputs
Source: eNeuro. 2026 Jun 12;13(6):ENEURO.0029-26.2026. doi: 10.1523/ENEURO.0029-26.2026 (PMC13271814; doi:10.1523/ENEURO.0029-26.2026)
Supplement: Data 1 — Download Data 1, ZIP file. [file eneuro-13-ENEURO.0029-26.2026-s002.zip › RingModel/simulations/no_noise/makePlots.m]

load vars/sim_vars
load data/ISI
load data/FR
load data/numspks
load data/latency
load data/instFR
load data/duration
load data/burst
load data/separation


meanNum    = reshape(meanNum,19,5,13);
meanFR     = reshape(meanFR, 19,5,13);
meanInstFR = reshape(meanInstFR,19,5,13);
meanLat    = reshape(meanLat,19,5,13);
meanDur    = reshape(meanDur,19,5,13);
meanBurst  = reshape(meanBurst,19,5,13);
meanSep    = reshape(meanSep,8,5,13);

ISI        = reshape(ISI,reps,19,5,13);
CV         = reshape(CV,19,5,13);

colors=[0,0,0; parula(12)];


TRNs = 1:9;
TCs  = 10:18;
CTXs = 19;

%{
% TC/TRN
for x=1:5
for i=[2:1:13, 1]
    figure(1);subplot(1,5,x);hold on;
    %ylim([0 1]);
    scatter(1:9,meanNum(TRNs,x,i),15,colors(i,:),"filled");

    figure(2);subplot(1,5,x);hold on;
    %ylim([0 1]);
    scatter(1:9,meanNum(TCs,x,i),15,colors(i,:),"filled");

    figure(3);subplot(1,5,x);hold on;
    %ylim([0 1]);
    scatter(1:9,meanLat(TRNs,x,i),15,colors(i,:),"filled");

    figure(4);subplot(1,5,x);hold on;
    %ylim([0 1]);
    scatter(1:9,meanLat(TCs,x,i),15,colors(i,:),"filled");

    figure(5);subplot(1,5,x);hold on;
    %ylim([0 1]);
    scatter(1:9,meanDur(TRNs,x,i),15,colors(i,:),"filled");

    figure(6);subplot(1,5,x);hold on;
    %ylim([0 1]);
    scatter(1:9,meanDur(TCs,x,i),15,colors(i,:),"filled");

    figure(7);subplot(1,5,x);hold on;
    %ylim([0 1]);
    scatter(1:9,meanBurst(TRNs,x,i),15,colors(i,:),"filled");

    figure(8);subplot(1,5,x);hold on;
    %ylim([0 1]);
    scatter(1:9,meanBurst(TCs,x,i),15,colors(i,:),"filled");

    figure(9);subplot(1,5,x);hold on;
    %ylim([0 1]);
    scatter(1:9,meanInstFR(TRNs,x,i),15,colors(i,:),"filled");

    figure(10);subplot(1,5,x);hold on;
    %ylim([0 1]);
    scatter(1:9,meanInstFR(TCs,x,i),15,colors(i,:),"filled");

    figure(11);subplot(1,5,x);hold on;
    %ylim([0 1]);
    scatter(1:8,meanSep(1:8,x,i),15,colors(i,:),"filled");

    figure(12);subplot(1,5,x);hold on;
    %ylim([0 1]);
    scatter(1:8,meanSep(:,x,i)-meanSep(:,x,1),15,colors(i,:),"filled");

end
end
%}

%
% CTX ISI 
figure(999); hold on

tmax = 200;
bw = 1;    %ms
sw = 7/bw; %ms

histfit_ctl=[];
maxcount=zeros(5,1);
histfit=[];
spkcount=zeros(5,1);
xmax=[60 80 100 110 120];

counter = 5*13;
for i=1:13
for x=5:-1:1
    figure(999);subplot(13,5,counter);hold on;

    ISIs=vertcat(ISI{:,CTXs,x,i});
    if i==1
        maxcount(x)=numel(ISIs);
        [histfit_ctl(x,:), centers]=return_histogram(ISIs,tmax,bw,maxcount(x),sw+(x^2)); %#ok<*SAGROW>
    else
        [histfit, centers] = return_histogram(ISIs,tmax,bw,maxcount(x),sw+(x^2));
    end

    h=histogram(ISIs,BinWidth=bw,BinLimits=[0 tmax],FaceColor=colors(i,:),EdgeColor=colors(i,:));
    h.BinCounts = h.BinCounts/maxcount(x);
    xlim([0 xmax(x)])

    %axis off;
    plot(centers,histfit_ctl(x,:));
    xline(x*10);
    if i>1
        plot(centers,histfit,color=colors(i,:));

        figure(998);subplot(1,5,x);hold on;
        plot(centers,histfit-histfit_ctl(x,:),color=colors(i,:));
        xline(x*10);
        ylim([-0.08 0.08])
        xlim([0 xmax(x)])
    end
   
    counter = counter-1;
end
end
%{
x1=10:10:50;
x2=10:0.1:50;
for i=[2:1:13, 1]
    figure(888);hold on
    y1 = meanNum(CTXs,:,i);
    y2 = makima(x1,y1,x2);
    plot(x2,y2,color=colors(i,:));
    xlabel('{\Delta}t_{in} (ms)')
    ylabel('Spike Num')
    figure(889);hold on
    y1 = CV(CTXs,:,i);
    y2 = makima(x1,y1,x2);
    plot(x2,y2,color=colors(i,:));
    xlabel('{\Delta}t_{in} (ms)')
    ylabel('CV (%)')
end
%}
