# Supplementary material for: Electrical Coupling within Thalamocortical Networks Cumulatively Reduces Cortical Correlation to Sensory Inputs
Source: eNeuro. 2026 Jun 12;13(6):ENEURO.0029-26.2026. doi: 10.1523/ENEURO.0029-26.2026 (PMC13271814; doi:10.1523/ENEURO.0029-26.2026)
Supplement: Data 1 — Download Data 1, ZIP file. [file eneuro-13-ENEURO.0029-26.2026-s002.zip › RingModel/simulations/no_noise/testCorr.m]

load data/spkData.mat
load data/latency.mat

load([pwd '/vars/sim_vars.mat'], 'namesOfNeurons','tspan','reps','perBlk','var_combos');

n_totalVars = length(var_combos);
numCells    = length(namesOfNeurons);
n_trials    = reps;

dt = var_combos(:,1);
ctl=repmat(1:5,1,13);

bw     = 0.1;   %ms
sw     = 5/bw;  %ms
%ctx 5*(dt(x)/10)/bw

%offset = 22;    %ms

Corr=zeros(numCells,n_totalVars);
% meanCorr=zeros(numCells,n_totalVars);
% stdCorr=zeros(numCells,n_totalVars);

ctx_MI = zeros(1,n_totalVars);
ctx_TE = zeros(1,n_totalVars);

%x=5;
for x=1:n_totalVars

    spks_in=[];
    spks_out=[];
    spks_all=[]; %#ok<*NASGU> 

for n=1:numCells
    
    spks_ctl = [];
    spksn = [];
    %offset=meanLat(n,x);
%i=1;
for i=1:n_trials
    spksi = spkData(x).spktime.(namesOfNeurons{n}){i};
    if n<=9
    spksi = spksi( spksi>(1000+((n-1)*dt(x))) & spksi<(1100+((n-1)*dt(x))) );
    spksn = vertcat(spksn,spksi);
    elseif n==19
    spksi = spksi( spksi>1000 );% & spksi<(1100+(8*dt(x))) );
    spksn = vertcat(spksn,spksi);
    spks_out = vertcat(spks_out,spksi); %#ok<*AGROW>
    else
    spksi = spksi( spksi>(1000+((n-10)*dt(x))) & spksi<(1100+((n-10)*dt(x))) );
    spksn = vertcat(spksn,spksi);
    spks_in = vertcat(spks_in,spksi);
    end
end

    % Input correlation
    spks_ctl = vertcat(spkData(ctl(x)).spktime.(namesOfNeurons{n}){1});
    if n<=9
        [in, centers] = return_histogram(spks_ctl,tspan(2),bw,1,sw); %#ok<*ASGLU>
        [out, centers] = return_histogram(spksn,tspan(2),bw,reps,sw);
    elseif n==19    
        [in, centers] = return_histogram(spks_ctl,tspan(2),bw,1,sw);
        [out, centers] = return_histogram(spksn,tspan(2),bw,reps,sw);
    else
        [in, centers] = return_histogram(spks_ctl,tspan(2),bw,1,sw);
        [out, centers] = return_histogram(spksn,tspan(2),bw,reps,sw);
    end

    in = in/max(in(:));
    out = out/max(out(:));

    Corr(n,x) = sum(in.*out) / sqrt(sum(in.*in)*sum(out.*out));

    %{
    figure(1);subplot(7,3,n);hold on
    if n==19
        subplot(7,3,n:n+2);hold on
    end
    title(namesOfNeurons{n},"FontSize",11)
    xlim([950 1500])
    plot(centers, in)
    plot(centers, out)
    %}

    % meanCorr(n,x) = mean(Corr(:,n,x),"omitnan");
    % stdCorr(n,x)  = std(Corr(:,n,x),"omitnan");
end 

    % info
    spks_all = vertcat(spks_in,spks_out);
    [hist_in, centers]    = return_histogram(spks_in,tspan(2),bw,reps,bw);
    [hist_out, centers]   = return_histogram(spks_out,tspan(2),bw,reps,bw);
    [hist_joint, centers] = return_histogram(spks_all,tspan(2),bw,reps,bw);

    hist_in  = hist_in/max(hist_in(:));
    hist_out  = hist_out/max(hist_out(:));
    hist_joint  = hist_joint/max(hist_joint(:));

    H_in    = return_entropy(hist_in,bw);
    H_out   = return_entropy(hist_out,bw);
    H_joint = return_entropy(hist_joint,bw);
    
    ctx_MI(x) = H_in + H_out - H_joint;
    ctx_TE(x) = 100*ctx_MI(x)/H_out;

    %{
    figure(1);subplot(7,3,n+1);hold on
    xlim([950 1500])
    plot(centers, hist_in)
    plot(centers, hist_out)
    figure(1);subplot(7,3,n+2);hold on
    xlim([950 1500])
    plot(centers, hist_joint)
    %}
end
%{
save([pwd '/data/Corr.mat'],       'Corr')
save([pwd '/data/information.mat'],'ctx_MI','ctx_TE')
%}
%
colors=[0,0,0; parula(12)];

Corr       = reshape(Corr,19,5,13);
ctx_MI     = reshape(ctx_MI,5,13);
ctx_TE     = reshape(ctx_TE,5,13);

x1=10:10:50;
x2=10:0.1:50;
for i=1:13
    figure(2);hold on
    y1 = Corr(19,:,i);
    y2 = makima(x1,y1,x2);
    plot(x2,y2,color=colors(i,:));
    xlabel('{\Delta}t_{in} (ms)')
    ylabel('Correlation (norm)')
    %{
    figure(3);hold on
    plot(10:10:50,ctx_MI(:,i),color=colors(i,:));
    xlabel('{\Delta}t_{in} (ms)')
    ylabel('Mutual Information (bits)')
    
    figure(4);hold on
    plot(10:10:50,ctx_TE(:,i),color=colors(i,:));
    xlabel('{\Delta}t_{in} (ms)')
    ylabel('Transmission Efficiency (%)')
    %}
end
%}

% entropy function
function res = return_entropy(hist,bw)
    hist = hist/sum(hist(:)); % just in case not normz
    res = -hist.*log2(hist);
    res(~isfinite(res)) = 0;
    res = sum(res(:)) + 0*log2(prod(bw));
end
