# Supplementary material for: Electrical Coupling within Thalamocortical Networks Cumulatively Reduces Cortical Correlation to Sensory Inputs
Source: eNeuro. 2026 Jun 12;13(6):ENEURO.0029-26.2026. doi: 10.1523/ENEURO.0029-26.2026 (PMC13271814; doi:10.1523/ENEURO.0029-26.2026)
Supplement: Data 1 — Download Data 1, ZIP file. [file eneuro-13-ENEURO.0029-26.2026-s002.zip › RingModel/simulations/w_noise/control/makePlots.m]

load vars/sim_vars
load data/FR
load data/numspks
load data/latency
load data/instFR
load data/duration
load data/burst

meanNum = reshape(meanNum,18,6,50);
meanFR  = reshape(meanFR, 18,6,50);
meanInstFR = reshape(meanInstFR,18,6,50);
meanLat = reshape(meanLat,18,6,50);
meanDuration = reshape(meanDuration,18,6,50);
meanBurst = reshape(meanBurst,18,6,50);


TRNmeanNumControl = mean(reshape(meanNum(1:9,:,:),1,[]));
TCmeanNumControl  = mean(reshape(meanNum(10:18,:,:),1,[]));
TRNstdNumControl  = std(reshape(meanNum(1:9,:,:),1,[]));
TCstdNumControl   = std(reshape(meanNum(10:18,:,:),1,[]));

TRNmeanFRControl = mean(reshape(meanFR(1:9,:,:),1,[]));
TCmeanFRControl  = mean(reshape(meanFR(10:18,:,:),1,[]));
TRNstdFRControl  = std(reshape(meanFR(1:9,:,:),1,[]));
TCstdFRControl   = std(reshape(meanFR(10:18,:,:),1,[]));

TRNmeanInstFRControl = mean(reshape(meanInstFR(1:9,:,:),1,[]));
TCmeanInstFRControl  = mean(reshape(meanInstFR(10:18,:,:),1,[]));
TRNstdInstFRControl  = std(reshape(meanInstFR(1:9,:,:),1,[]));
TCstdInstFRControl   = std(reshape(meanInstFR(10:18,:,:),1,[]));

TRNmeanLatControl = mean(reshape(meanLat(1:9,:,:),1,[]));
TCmeanLatControl  = mean(reshape(meanLat(10:18,:,:),1,[]));
TRNstdLatControl  = std(reshape(meanLat(1:9,:,:),1,[]));
TCstdLatControl   = std(reshape(meanLat(10:18,:,:),1,[]));

TRNmeanDurControl = mean(reshape(meanDuration(1:9,:,:),1,[]));
TCmeanDurControl  = mean(reshape(meanDuration(10:18,:,:),1,[]));
TRNstdDurControl  = std(reshape(meanDuration(1:9,:,:),1,[]));
TCstdDurControl   = std(reshape(meanDuration(10:18,:,:),1,[]));

TRNmeanBurstControl = mean(reshape(meanBurst(1:9,:,:),1,[]));
TCmeanBurstControl  = mean(reshape(meanBurst(10:18,:,:),1,[]));
TRNstdBurstControl  = std(reshape(meanBurst(1:9,:,:),1,[]));
TCstdBurstControl   = std(reshape(meanBurst(10:18,:,:),1,[]));


dt=unique(var_combos(:,1));

times = 500+((1:9).*dt);

for n=1:9
for x=1:6
    timediff(n,:,x)=times(x,:)-times(x,n);
end
end


alldt=cell(8,50);

TRNlat=cell(8,50);
TClat=cell(8,50);
TRNspk=cell(8,50);
TCspk=cell(8,50);
TRNmeanFR=cell(8,50);
TCmeanFR=cell(8,50);
TRNInstFR=cell(8,50);
TCInstFR=cell(8,50);
TRNdur=cell(8,50);
TCdur=cell(8,50);
TRNburst=cell(8,50);
TCburst=cell(8,50);

for x=1:6
for i=1:50
    for n1=1:8
        n2=n1+1;
        %while n2 <= 9

            alldt{n2-1,i}(end+1)=timediff(n1,n2,x);

            TRNlat{n2-1,i}(end+1)=meanLat(n2,x,i);
            TClat{n2-1,i}(end+1)=meanLat(n2+9,x,i);

            TRNspk{n2-1,i}(end+1)=meanNum(n2,x,i);
            TCspk{n2-1,i}(end+1)=meanNum(n2+9,x,i);

            TRNmeanFR{n2-1,i}(end+1)=meanFR(n2,x,i);
            TCmeanFR{n2-1,i}(end+1)=meanFR(n2+9,x,i);

            TRNInstFR{n2-1,i}(end+1)=meanInstFR(n2,x,i);
            TCInstFR{n2-1,i}(end+1)=meanInstFR(n2+9,x,i);

            TRNdur{n2-1,i}(end+1)=meanDuration(n2,x,i);
            TCdur{n2-1,i}(end+1)=meanDuration(n2+9,x,i);

            TRNburst{n2-1,i}(end+1)=meanBurst(n2,x,i);
            TCburst{n2-1,i}(end+1)=meanBurst(n2+9,x,i);

            %n2=n2+1;
        %end
    end
end
end


%for n=1:8
dtvec=[alldt{:,:}];
TRNlatvec=[TRNlat{:,:}];
TClatvec=[TClat{:,:}];
TRNspkvec=[TRNspk{:,:}];
TCspkvec=[TCspk{:,:}];
TRNmeanFRvec=[TRNmeanFR{:,:}];
TCmeanFRvec=[TCmeanFR{:,:}];
TRNInstFRvec=[TRNInstFR{:,:}];
TCInstFRvec=[TCInstFR{:,:}];
TRNdurvec=[TRNdur{:,:}];
TCdurvec=[TCdur{:,:}];
TRNburstvec=[TRNburst{:,:}];
TCburstvec=[TCburst{:,:}];

colors=parula;
mkcolors = colors(1,:);

subplot(2,6,1);
scatter(dtvec,TRNspkvec,[],mkcolors,"filled")
ylim([0.75 1.25].*TRNmeanNumControl)
title('num spikes')
hold on
plot([0 100],repmat(TRNmeanNumControl,2),'k')
plot([0 100],repmat([1 -1].*TRNstdNumControl+TRNmeanNumControl,2,1),'k')

subplot(2,6,2);
scatter(dtvec,TRNmeanFRvec,[],mkcolors,"filled")
ylim([0.75 1.25].*TRNmeanFRControl)
title('mean FR')
hold on
plot([0 100],repmat(TRNmeanFRControl,2),'k')
plot([0 100],repmat([1 -1].*TRNstdFRControl+TRNmeanFRControl,2,1),'k')

subplot(2,6,3);
scatter(dtvec,TRNInstFRvec,[],mkcolors,"filled")
ylim([0.75 1.25].*TRNmeanInstFRControl)
title('instantaneous FR')
hold on
plot([0 100],repmat(TRNmeanInstFRControl,2),'k')
plot([0 100],repmat([1 -1].*TRNstdInstFRControl+TRNmeanInstFRControl,2,1),'k')

subplot(2,6,4);
scatter(dtvec,TRNlatvec,[],mkcolors,"filled")
ylim([0.75 1.25].*TRNmeanLatControl)
title('latency')
hold on
plot([0 100],repmat(TRNmeanLatControl,2),'k')
plot([0 100],repmat([1 -1].*TRNstdLatControl+TRNmeanLatControl,2,1),'k')

subplot(2,6,5);
scatter(dtvec,TRNdurvec,[],mkcolors,"filled")
ylim([0.75 1.25].*TRNmeanDurControl)
title('duration')
hold on
plot([0 100],repmat(TRNmeanDurControl,2),'k')
plot([0 100],repmat([1 -1].*TRNstdDurControl+TRNmeanDurControl,2,1),'k')

subplot(2,6,6);
scatter(dtvec,TRNburstvec,[],mkcolors,"filled")
ylim([0.75 1.25].*TRNmeanBurstControl)
title('num burst spks')
hold on
plot([0 100],repmat(TRNmeanBurstControl,2),'k')
plot([0 100],repmat([1 -1].*TRNstdBurstControl+TRNmeanBurstControl,2,1),'k')

subplot(2,6,7);
scatter(dtvec,TCspkvec,[],mkcolors,"filled")
ylim([0.75 1.25].*TCmeanNumControl)
hold on
plot([0 100],repmat(TCmeanNumControl,2),'k')
plot([0 100],repmat([1 -1].*TCstdNumControl+TCmeanNumControl,2,1),'k')

subplot(2,6,8);
scatter(dtvec,TCmeanFRvec,[],mkcolors,"filled")
ylim([0.75 1.25].*TCmeanFRControl)
hold on
plot([0 100],repmat(TCmeanFRControl,2),'k')
plot([0 100],repmat([1 -1].*TCstdFRControl+TCmeanFRControl,2,1),'k')

subplot(2,6,9);
scatter(dtvec,TCInstFRvec,[],mkcolors,"filled")
ylim([0.75 1.25].*TCmeanInstFRControl)
hold on
plot([0 100],repmat(TCmeanInstFRControl,2),'k')
plot([0 100],repmat([1 -1].*TCstdInstFRControl+TCmeanInstFRControl,2,1),'k')

subplot(2,6,10);
scatter(dtvec,TClatvec,[],mkcolors,"filled")
ylim([0.75 1.25].*TCmeanLatControl)
hold on
plot([0 100],repmat(TCmeanLatControl,2),'k')
plot([0 100],repmat([1 -1].*TCstdLatControl+TCmeanLatControl,2,1),'k')

subplot(2,6,11);
scatter(dtvec,TCdurvec,[],mkcolors,"filled")
ylim([0.75 1.25].*TCmeanDurControl)
hold on
plot([0 100],repmat(TCmeanDurControl,2),'k')
plot([0 100],repmat([1 -1].*TCstdDurControl+TCmeanDurControl,2,1),'k')

subplot(2,6,12);
scatter(dtvec,TCburstvec,[],mkcolors,"filled")
ylim([0.75 1.25].*TCmeanBurstControl)
hold on
plot([0 100],repmat(TCmeanBurstControl,2),'k')
plot([0 100],repmat([1 -1].*TCstdBurstControl+TCmeanBurstControl,2,1),'k')

%end
