# Supplementary material for: Electrical Coupling within Thalamocortical Networks Cumulatively Reduces Cortical Correlation to Sensory Inputs
Source: eNeuro. 2026 Jun 12;13(6):ENEURO.0029-26.2026. doi: 10.1523/ENEURO.0029-26.2026 (PMC13271814; doi:10.1523/ENEURO.0029-26.2026)
Supplement: Data 1 — Download Data 1, ZIP file. [file eneuro-13-ENEURO.0029-26.2026-s002.zip › RingModel/simulations/w_noise/control/RunTC_TRNnetwork.jl]

using Models.TC_TRNnetwork
using OrdinaryDiffEq
using Random
using JLD2, MAT
using ProgressMeter

# main program
function main()
# Simulation//Run variables
namesOfNeurons = [["TRN$i" for i in 1:9]; ["TC$i" for i in 1:9]]
numNeurons = length(namesOfNeurons)
startTime  = 0
endTime    = 2000
dt = 0.1

## Initial conditions
u0, per_neuron = initialconditions(numNeurons)

## vars
var_I_dt = 10.0:10:50

var_names = ["I_dt"]
var_combos = var_I_dt

## Save//Run vars
reps = 1500
perBlk = 1
numBlks = Int(ceil(length(var_combos)/perBlk))

allBlks = [var_combos[(1:perBlk).+(perBlk*(i-1))] for i in 1:numBlks-1]
allBlks = vcat(allBlks, [var_combos[1+(perBlk*(numBlks-1)):end]])

prog = Progress(reps*length(var_combos),dt=0.5,barglyphs=BarGlyphs("[=> ]"),barlen=35,showspeed=true)

varpath = joinpath(pwd(),"vars")
if ~isdir(varpath)
    mkdir(varpath)

    tmpBlk = 1
    save_object(joinpath(varpath,"tmpBlk.jld2"),tmpBlk)

    D_vars = Dict("namesOfNeurons"=>namesOfNeurons,
        "tspan"=>[convert(Float64,startTime), convert(Float64,endTime)],
        "dt"=>dt,
        "perBlk"=>convert(Float64,perBlk),
        "reps"=>convert(Float64,reps),
        "var_names"=>var_names,
        "var_combos"=>[convert(Float64,tup[k]) for tup in var_combos, k in 1:length(var_names)])
    matwrite(joinpath(varpath,"sim_vars.mat"),D_vars)
else
    tmpBlk = load_object(joinpath(varpath,"tmpBlk.jld2"))
end

datapath = joinpath(pwd(),"data")
if ~isdir(datapath)
    mkdir(datapath)
end

# Start running blocks
while tmpBlk <= numBlks
    Blk2run = allBlks[tmpBlk]
    numVars = length(Blk2run)

    if isfile(joinpath(varpath,"rng$tmpBlk.jld2"))
        # load existing rng stream
        rng = load_object(joinpath(varpath,"rng$tmpBlk.jld2"))
        copy!(Random.default_rng(), rng)
    else
        # save rng state
        rng = copy(Random.default_rng())
        save_object(joinpath(varpath,"rng$tmpBlk.jld2"),rng)
    end

    Data = Vector{spkData}(undef,numVars)
    for ii = 1:numVars

    ## deconstruct vars
    I_dt = Blk2run[ii]
    
    ## Initialize simParams
    Params = Vector{simParams}(undef,reps)
    for i = 1:reps
        p = simParams(names=namesOfNeurons,n=numNeurons,per_neuron=per_neuron)

        # Vars

        ## Inputs
        ### DC
        for n=1:p.n
            p.bias[n] = 0.3
            ### noise
            if startswith(p.names[n],"TRN")
            p.tA[n]  = poissonP(80,endTime)
            p.A[n]   = 0.01.*randn(length(p.tA[n])).+ (0.13 - 0.1*0.2158)
            p.tAI[n] = poissonP(20,endTime)
            p.AI[n]  = 0.01.*randn(length(p.tAI[n])).+(0.15 + 1.35*0.2158)
            else
            ### exponential current pulse
            p.iexp[n]    = 0.75
            p.ieStart[n] = 1000.0 + I_dt*((n-p.nTRN)-1)
            p.tA[n]  = poissonP(80,endTime)
            p.A[n]   = 0.01.*randn(length(p.tA[n])).+0.13
            p.tAI[n] = poissonP(20,endTime)
            p.AI[n]  = 0.01.*randn(length(p.tAI[n])).+0.15
            end
        end

        ## Synapses
        p.A_TC   = constructConnections(p.nTC, 1.0,0.0,0.5,0.0)
        p.AI_TRN = constructConnections(p.nTRN,1.0,0.0,0.5,0.0)

        Params[i] = p
    end

    spks = fill([NaN],numNeurons,reps)
    Threads.@threads for i = 1:reps

        p = Params[i]

        prob = ODEProblem(dsim!,u0,(startTime,endTime),p)

        # Start sim
        sol = solve(prob,VCAB3(),saveat=dt,save_idxs=1:p.per_neuron:length(u0))

        # Extract spks
        vm = sol[1:p.n,:]
        t  = sol.t

        for n=1:p.n
            spks[n,i] = findspks(vm[n,:],t)
        end

        next!(prog)
    end

    # Calculate FR
    FR = zeros(numNeurons,endTime)
    for n=1:numNeurons
        _, FR[n,:] = psthFR(reduce(vcat,spks[n,:]),endTime,reps,31)
    end

    # Store spkData
    Data[ii] = spkData(namesOfNeurons,spks,FR)
    end

    # Save spkData
    matwrite(joinpath(datapath,"spkData$tmpBlk.mat"),Dict("spkData"=>Data))

    tmpBlk += 1
    save_object(joinpath(varpath,"tmpBlk.jld2"),tmpBlk)
end
finish!(prog)

nothing
end #main

main()
