# Supplementary material for: Electrical Coupling within Thalamocortical Networks Cumulatively Reduces Cortical Correlation to Sensory Inputs
Source: eNeuro. 2026 Jun 12;13(6):ENEURO.0029-26.2026. doi: 10.1523/ENEURO.0029-26.2026 (PMC13271814; doi:10.1523/ENEURO.0029-26.2026)
Supplement: Data 1 — Download Data 1, ZIP file. [file eneuro-13-ENEURO.0029-26.2026-s002.zip › RingModel/simulations/w_noise/dataAnalysis.m]

if ~isfolder('data')
    error(['data not found in current working directory. '...
     'cd to sim directory and ensure sim data was extracted.'])
end

load([pwd '/vars/sim_vars.mat'], 'namesOfNeurons','tspan','reps','perBlk','var_combos');

load control/data/stats.mat

t=0.5:1:tspan(2);

n_totalVars = length(var_combos);
numBlks     = ceil(n_totalVars/perBlk);
numCells    = length(namesOfNeurons);
n_trials    = reps;


if ~isfile("data/spkData.mat")
spkData_all=[];
for b = 1:numBlks
load([pwd '/data/spkData' num2str(b) '.mat'], 'spkData');

spkData = [spkData{:}];
save([pwd '/data/spkData' num2str(b) '.mat'], 'spkData');

spkData_all = [spkData_all spkData];
end

spkData = spkData_all;
save([pwd '/data/spkData.mat'], 'spkData');
else
load([pwd '/data/spkData.mat'], 'spkData');
end

dt = var_combos(:,1);

sm_win = hanning(15);
%sm_win = 1*exp(-((1:100)/5))

latency=zeros(n_trials,numCells,n_totalVars);
meanLat=zeros(numCells,n_totalVars);
stdLat=zeros(numCells,n_totalVars);

numspks=zeros(n_trials,numCells,n_totalVars);
meanNum=zeros(numCells,n_totalVars);
stdNum=zeros(numCells,n_totalVars);

ISI=cell(n_trials,numCells,n_totalVars);

instFR=zeros(n_trials,numCells,n_totalVars);
meanInstFR=zeros(numCells,n_totalVars);
stdInstFR=zeros(numCells,n_totalVars);

spkDuration=zeros(n_trials,numCells,n_totalVars);
meanDur=zeros(numCells,n_totalVars);
stdDur=zeros(numCells,n_totalVars);

burst=zeros(n_trials,numCells,n_totalVars);
meanBurst=zeros(numCells,n_totalVars);
stdBurst=zeros(numCells,n_totalVars);

meanFR=zeros(numCells,n_totalVars);
peakFR=zeros(numCells,n_totalVars);
tpeak =zeros(numCells,n_totalVars);

meanCorr=zeros(numCells,n_totalVars);

for x=1:n_totalVars
for n=1:numCells

for i=1:n_trials
    % ISI//latency
    spksi = spkData(x).spktime.(namesOfNeurons{n}){i};
    if n<=9
    spksi = spksi( spksi>(1000+((n-1)*dt(x))) & spksi<(1100+((n-1)*dt(x))) );
    else
    spksi = spksi( spksi>(1000+((n-10)*dt(x))) & spksi<(1100+((n-10)*dt(x))) );
    end

    numspks(i,n,x) = length(spksi);

    % latency
    if isempty(spksi)
        latency(i,n,x) = NaN;
    else
        if n<=9
            latency(i,n,x) = spksi(1)-(1000+((n-1)*dt(x)));
        else
            latency(i,n,x) = spksi(1)-(1000+((n-10)*dt(x)));
        end
    end

    % ISI
    if length(spksi) < 2
        ISI{i,n,x} = NaN;
        instFR(i,n,x) = NaN;
        spkDuration(i,n,x) = NaN;
        burst(i,n,x) = NaN;
    else
        ISI{i,n,x} = spksi(2:end)-spksi(1:end-1);
        instFR(i,n,x) = 1000/ISI{i,n,x}(1);
        spkDuration(i,n,x) = spksi(end)-spksi(1);
        burst(i,n,x) = length(ISI{i,n,x}(ISI{i,n,x}<20));
    end

    % Input correlation
    %{
    if dt(x) == 10
        in_pproc = histcounts(1025.4:dt(x):1025.4+(dt(x)*8),t);
    else
        in_pproc = histcounts(1028.9:dt(x):1028.9+(dt(x)*8),t);
    end
    in = conv(in_pproc, sm_win)/sum(sm_win);

    out_pproc = histcounts(spksi,t);
    out = conv(out_pproc, sm_win)/sum(sm_win);

    corr(n,x) = sum(in.*out) / sqrt(sum(in.*in)*sum(out.*out));
    %}
end

meanNum(n,x)    = mean(numspks(:,n,x));
meanLat(n,x)    = mean(latency(:,n,x),"omitnan");
meanInstFR(n,x) = mean(instFR(:,n,x),"omitnan");
meanDur(n,x)    = mean(spkDuration(:,n,x),"omitnan");
meanBurst(n,x)  = mean(burst(:,n,x),"omitnan");

stdNum(n,x)    = std(numspks(:,n,x));
stdLat(n,x)    = std(latency(:,n,x),"omitnan");
stdInstFR(n,x) = std(instFR(:,n,x),"omitnan");
stdDur(n,x)    = std(spkDuration(:,n,x),"omitnan");
stdBurst(n,x)  = std(burst(:,n,x),"omitnan");

%{
if n<=9
meanCorr(n,x) = (min(meanLat(n,x)+meanDur(n,x), meanLat_ctrl(1)+meanDur_ctrl(1))...
                -max(meanLat(n,x),meanLat_ctrl(1)))...
                /max(meanDur(n,x),meanDur_ctrl(1));
else
meanCorr(n,x) = (min(meanLat(n,x)+meanDur(n,x), meanLat_ctrl(2)+meanDur_ctrl(2))...
                -max(meanLat(n,x),meanLat_ctrl(2)))...
                /max(meanDur(n,x),meanDur_ctrl(2));
end
%}

% meanFR
FR = spkData(x).FR.(namesOfNeurons{n});

if n<=9
meanFR(n,x) = mean(FR(t > (1000+((n-1)*dt(x))) & t < (1100+((n-1)*dt(x))) ));
[peakFR(n,x), tpeak(n,x)] = max(FR(t > (1000+((n-1)*dt(x))) & t < (1100+((n-1)*dt(x))) ));
tpeak(n,x)=tpeak(n,x)-0.5;
else
meanFR(n,x) = mean(FR(t > (1000+((n-10)*dt(x))) & t < (1100+((n-10)*dt(x))) ));
[peakFR(n,x), tpeak(n,x)] = max(FR(t > (1000+((n-10)*dt(x))) & t < (1100+((n-10)*dt(x))) ));
tpeak(n,x)=tpeak(n,x)-0.5;
end

end
end


% TC separation
separation=zeros(n_trials,8,n_totalVars);
meanSep=zeros(8,n_totalVars);
stdSep=zeros(8,n_totalVars);

TCs  = 10:18;
for x=1:n_totalVars
for n=1:8

for i=1:n_trials
    spks1 = spkData(x).spktime.(namesOfNeurons{TCs(n)}){i};
    spks1 = spks1( spks1>(1000+((TCs(n)-10)*dt(x))) & spks1<(1100+((TCs(n)-10)*dt(x))) );

    spks2 = spkData(x).spktime.(namesOfNeurons{TCs(n+1)}){i};
    spks2 = spks2( spks2>(1000+((TCs(n+1)-10)*dt(x))) & spks2<(1100+((TCs(n+1)-10)*dt(x))) );

    if isempty(spks1) || isempty(spks2)
        separation(i,n,x) = NaN;
    else
        separation(i,n,x) = spks2(1) - spks1(end);
    end
end

meanSep(n,x) = mean(separation(:,n,x),"omitnan");
stdSep(n,x)  = std(separation(:,n,x),"omitnan");

end
end

% TRN correlation
TRN_corr=zeros(n_trials,9,9,n_totalVars);
meanTRNcorr=zeros(9,9,n_totalVars);
stdTRNcorr=zeros(9,9,n_totalVars);

for x=1:n_totalVars
for n1=1:9
for n2=1:9

for i=1:n_trials
    spks1 = spkData(x).spktime.(namesOfNeurons{n1}){i};
    spks1 = histcounts(spks1,t);
    spks1 = conv(spks1, sm_win)/sum(sm_win);
    
    spks2 = spkData(x).spktime.(namesOfNeurons{n2}){i};
    spks2 = histcounts(spks2,t);
    spks2 = conv(spks2, sm_win)/sum(sm_win);

    TRN_corr(i,n1,n2,x) = sum(spks1.*spks2) / sqrt(sum(spks1.*spks1)*sum(spks2.*spks2));
end

meanTRNcorr(n1,n2,x) = mean(TRN_corr(:,n1,n2,x),"omitnan");
stdTRNcorr(n1,n2,x)  = std(TRN_corr(:,n1,n2,x),"omitnan");

end
end
end

save([pwd '/data/ISI.mat'],     'ISI')
save([pwd '/data/numspks.mat'], 'numspks','meanNum','stdNum')
save([pwd '/data/latency.mat'], 'latency','meanLat','stdLat')
save([pwd '/data/instFR.mat'],  'instFR','meanInstFR','stdInstFR')
save([pwd '/data/duration.mat'],'spkDuration','meanDur','stdDur')
save([pwd '/data/burst.mat'],   'burst','meanBurst','stdBurst')
%save([pwd '/data/Corr.mat'],    'meanCorr')
save([pwd '/data/FR.mat'],      'meanFR','peakFR','tpeak')
save([pwd '/data/separation.mat'],'separation','meanSep','stdSep')
save([pwd '/data/separation.mat'],'TRN_corr','meanTRNcorr','stdTRNcorr')
