# Supplementary material for: Electrical Coupling within Thalamocortical Networks Cumulatively Reduces Cortical Correlation to Sensory Inputs
Source: eNeuro. 2026 Jun 12;13(6):ENEURO.0029-26.2026. doi: 10.1523/ENEURO.0029-26.2026 (PMC13271814; doi:10.1523/ENEURO.0029-26.2026)
Supplement: Data 1 — Download Data 1, ZIP file. [file eneuro-13-ENEURO.0029-26.2026-s002.zip › RingModel/simulations/w_noise/makePlots.m]

load vars/sim_vars
load data/FR
load data/numspks
load data/latency
load data/instFR
load data/duration
load data/burst
load data/Corr
load data/separation
load controls/data/stats.mat


cc=h5read("network/cc.jld2","/single_stored_object");
gj=h5read("network/gj.jld2","/single_stored_object");

meanNum    = reshape(meanNum,18,5,12);
meanFR     = reshape(meanFR, 18,5,12);
meanInstFR = reshape(meanInstFR,18,5,12);
meanLat    = reshape(meanLat,18,5,12);
meanDur    = reshape(meanDur,18,5,12);
meanBurst  = reshape(meanBurst,18,5,12);
meanCorr   = reshape(meanCorr,18,5,12);
meanSep    = reshape(meanSep,8,5,12);


colors=parula(12);

figure(1);hold on;
figure(2);hold on;

TRNs = 1:9;
TCs  = 10:18;
for x=1:5
for i=1:12
    figure(1);subplot(1,5,x);hold on;ylim([0.3 1]);
    scatter(1:9,meanCorr(TRNs,x,i),15,colors(i,:),"filled");

    figure(2);subplot(1,5,x);hold on;ylim([0.3 1]);
    scatter(1:9,meanCorr(TCs,x,i),15,colors(i,:),"filled");
end
    figure(1);subplot(1,5,x);
    yline(1);

    figure(2);subplot(1,5,x);
    yline(1);
end

%{
gc = 0.0025:0.0025:0.03;
for x=1:5
for n=1:8
    figure(2);
    subplot(1,5,x);hold on;ylim([-22 23]);
    plot(gc,reshape(meanSep(n,x,:),1,12));
end
    figure(2);
    subplot(1,5,x);
    plot([0 0.03],repmat(sep_ctrl(x),1,2),'k');
end
%}
